# Supplementary material for: SGI-4 in Monophasic Salmonella Typhimurium ST34 Is a Novel ICE That Enhances Resistance to Copper
Source: Front Microbiol. 2019 May 24;10:1118. doi: 10.3389/fmicb.2019.01118 (PMC6543542; doi:10.3389/fmicb.2019.01118)
Supplement: Table S2 — Isolate name, accession number and the figure(s) in which the data were used to construct maximum likelihood trees. [file Table_2.XLSX]

## Sheet: Supplementary_table_I_new_trimm
Strain_ID	Accession	ST	Present_in_Figure3	Present_in_Figure4	Present_in_Supplementary_Figure1
69764	SRR1960320	19			yes
69693	SRR1960321	34			yes
50857	SRR1965135	19			yes
5897	SRR1965137	34			yes
70633	SRR1959460	34			yes
73620	SRR1959462	19			yes
75606	SRR1959465	19			yes
80359	SRR1959467	34			yes
69175	SRR1959469	19			yes
78743	SRR1960327	34			yes
31951	SRR1968040	34			yes
69734	SRR1963091	34			yes
43406	SRR1963093	19			yes
80325	SRR1960217	34			yes
43397	SRR1960212	34			yes
71592	SRR1963098	34			yes
84421	SRR1967938	313			yes
53126	SRR1967939	19			yes
63525	SRR1958288	19			yes
3904	SRR1967933	19			yes
83720	SRR1967936	19			yes
78665	SRR1960036	19			yes
79075	SRR1960033	34			yes
50346	SRR1970246	34			yes
65397	SRR1970247	19			yes
63571	SRR1958285	34			yes
171276	SRR3285499	19			yes
89092	SRR1968223	19			yes
74321	SRR1963542	34			yes
178743	SRR3285490	19			yes
199792	SRR3285491	34			yes
29948	SRR3049335	19			yes
68701	SRR1968559	19			yes
65358	SRR1970107	34			yes
45962	SRR1966440	19			yes
25258	SRR1966443	19			yes
14103	SRR1965311	19			yes
75664	SRR1960140	19			yes
106014	SRR3286612	34			yes
42164	SRR1965314	19			yes
74311	SRR1960147	34			yes
7417	SRR1970109	19			yes
103637	SRR3286616	19			yes
166989	SRR3284839	19			yes
63002	SRR1969156	19			yes
187512	SRR3284832	34			yes
190637	SRR3284831	34			yes
152339	SRR3284830	19			yes
73571	SRR1959284	19			yes
149226	SRR3284834	34			yes
89095	SRR1969798	19			yes
84402	SRR1969799	34			yes
24997	SRR1968311	34			yes
9259	SRR1968317	34			yes
50328	SRR1969791	34			yes
55533	SRR1969376	19			yes
96935	SRR1967643	34			yes
84420	SRR1969373	19			yes
32551	SRR1969511	19			yes
5351	SRR1970078	19			yes
40349	SRR1970076	34			yes
25178	SRR3049727	34			yes
46137	SRR3049729	34			yes
27968	SRR1965261	19			yes
14503	SRR1965263	313			yes
193355	SRR3284727	19			yes
171164	SRR3284725	34			yes
116038	SRR3284723	19			yes
69887	SRR1969571	19			yes
86856	SRR1969208	34			yes
12135	SRR1969202	34			yes
5881	SRR1969201	19			yes
37785	SRR1969207	34			yes
5362	SRR1966068	313			yes
36378	SRR1966066	34			yes
52980	SRR1966062	19			yes
45984	SRR1967795	19			yes
DT104_NCTC	HF937208.1	19
7383	SRR1966667	34			yes
14522	SRR1966666	34			yes
97255	SRR3049127	34			yes
48184	SRR3049120	34			yes
69191	SRR1960218	19			yes
87404	SRR1968916	34			yes
63010	SRR1965659	34			yes
DT1	ERR024408	Novel*	yes		yes
U276	ERR024409	19	yes		yes
22245	SRR1967420	34			yes
DT99	ERR024407	19	yes		yes
DT7	ERR024404	34	yes		yes
60110	SRR1967423	34			yes
U310	ERR024402	19	yes		yes
DT56	ERR024400	19	yes		yes
U302	ERR024401	19	yes		yes
94252	SRR1965497	34			yes
60113	SRR3048893	19			yes
34213	SRR1968854	19			yes
U320	ERR024418	36	yes
112990	SRR3322329	34			yes
3782	SRR3049541	34			yes
58513	SRR1958556	34			yes
3748	SRR1967639	19			yes
64993	SRR1958552	34			yes
46620	SRR1958551	19			yes
21761	SRR1966276	34			yes
107092	SRR3285401	313			yes
60100	SRR1966270	19			yes
5915	SRR1966271	19			yes
45978	SRR1968825	34			yes
10984-1996	ERR028292	19	yes		yes
3203-1997	ERR028291	19	yes		yes
12005-1995	ERR028290	19	yes		yes
200707-08	ERR028297	36	yes
69282	SRR1968820	19			yes
25338	SRR1968823	34			yes
1713-1998	ERR028294	19	yes		yes
S08300-02	ERR028299	19	yes		yes
80308	SRR1960138	34			yes
25179	SRR1967332	19			yes
40356	SRR1965780	34			yes
71380	SRR1960135	19			yes
100419-1995	ERR028279	376	yes		yes
10084-1995	ERR028278	376	yes		yes
40253	SRR1966642	19			yes
S00705-09	ERR028271	19	yes		yes
3193-1995	ERR028272	19	yes		yes
S04696-09	ERR028277	19	yes		yes
56954	SRR3048701	19			yes
60169	SRR1967258	34			yes
21127	SRR3048706	19			yes
48149	SRR3048705	19			yes
84426	SRR1967253	568			yes
12180	SRR1967257	34			yes
34142	SRR1967256	19			yes
132038	SRR3286974	19			yes
85722	SRR1966871	34			yes
50322	SRR1966306	34			yes
75993	SRR1966304	34			yes
129413	SRR3286973	19			yes
23447	SRR1968950	19			yes
39505	SRR1966308	34			yes
7422	SRR1968954	34			yes
60167	SRR1965878	34			yes
10584-1997	ERR024629	19	yes		yes
14867	SRR1966890	19			yes
65327	SRR1969973	34			yes
63879	SRR1969974	19			yes
75989	SRR1969975	34			yes
83285	SRR1969977	34			yes
45201	SRR3049022	34			yes
93518	SRR1965124	34			yes
98272	SRR3049027	34			yes
68708	SRR1965129	34			yes
65392	SRR1969817	19			yes
37786	SRR1969299	34			yes
48148	SRR3284944	19			yes
78644	SRR1959451	2212			yes
75737	SRR1959453	34			yes
34146	SRR1969420	34			yes
32549	SRR1968039	19			yes
9446	SRR1969355	19			yes
104255	SRR3286570	34			yes
103205	SRR3286577	19			yes
107231	SRR3286578	19			yes
75604	SRR1960204	19			yes
55563	SRR1969726	323			yes
70682	SRR1960532	19			yes
101464	SRR3286599	34			yes
84414	SRR1968221	313			yes
101453	SRR3286592	34			yes
37027	SRR1970255	19			yes
100481	SRR3286591	34			yes
3793	SRR1970253	213			yes
37031	SRR1970252	19			yes
94253	SRR1970250	34			yes
179628	SRR3285489	19			yes
182892	SRR3285487	34			yes
107260	SRR3285483	34			yes
5349	SRR1968142	19			yes
68956	SRR1968140	34			yes
51273	SRR1968141	213			yes
29269	SRR3049417	3119			yes
113077	SRR3322723	19			yes
83329	SRR1968762	19			yes
75959	SRR1966474	19			yes
85698	SRR1966471	19			yes
60170	SRR3049605	34			yes
93514	SRR1965305	34			yes
101467	SRR3286627	34			yes
107088	SRR3286620	313			yes
107114	SRR3286623	19			yes
22246	SRR1969149	34			yes
7397	SRR1969145	34			yes
170463	SRR3284847	19			yes
140695	SRR3284845	34			yes
22240	SRR1969141	19			yes
149205	SRR3284841	19			yes
78989	SRR1963446	2103			yes
48286	SRR1957861	19			yes
60050	SRR1957860	19			yes
83677	SRR1968491	19			yes
84469	SRR1967940	34			yes
32382	SRR1967651	34			yes
96940	SRR1966786	34			yes
8721-1997	ERR028311	19	yes		yes
90181	SRR1966783	19			yes
5844	SRR1970008	19			yes
69733	SRR1961771	19			yes
95239	SRR3049047	34			yes
75940	SRR1965276	19			yes
98277	SRR3049041	34			yes
65044	SRR1969560	19			yes
32389	SRR1968560	19			yes
37793	SRR1968561	34			yes
6471	SRR1966564	34			yes
40299	SRR1969218	34			yes
57605	SRR1958434	19			yes
46095	SRR1958437	19			yes
72290	SRR1969215	19			yes
57098	SRR1969214	34			yes
63035	SRR1969217	34			yes
69943	SRR1966098	34			yes
96941	SRR1966099	34			yes
29267	SRR3049138	34			yes
14550	SRR1967783	19			yes
12149	SRR1967782	34			yes
57133	SRR1966654	19			yes
29268	SRR3049132	34			yes
9265	SRR1966656	313			yes
107739	SRR3049426	34			yes
121462	SRR3321731	34			yes
66448	SRR1958093	34			yes
72301	SRR1965661	34			yes
5943	SRR1965662	313			yes
27792	SRR1965663	19			yes
5842	SRR1967439	19			yes
96948	SRR1970314	34			yes
57099	SRR1965312	34			yes
38402	SRR1965461	34			yes
26662	SRR1965466	19			yes
14534	SRR1965467	19			yes
68677	SRR1965469	34			yes
101449	SRR3286617	34			yes
56965	SRR3049551	19			yes
37069	SRR1970108	19			yes
95225	SRR3049555	34			yes
56958	SRR3049557	19			yes
5343	SRR1965093	34			yes
116579	SRR3322960	34			yes
66836	SRR1958545	34			yes
53046	SRR3049950	19			yes
20918	SRR3049952	19			yes
69718	SRR1963330	34			yes
71556	SRR1963331	323			yes
69761	SRR1963332	19			yes
54046	SRR1958548	34			yes
5939	SRR1968816	19			yes
70679	SRR1963337	19			yes
10902-1996	ERR028284	19	yes		yes
7828-1995	ERR028285	19	yes		yes
7830-1995	ERR028286	19	yes		yes
7302-199	ERR028287	19	yes		yes
S00454-09	ERR028280	19	yes		yes
S05738-08	ERR028282	34	yes		yes
547-2001	ERR028283	19	yes		yes
S00914-05	ERR028288	19	yes	yes	yes
4582-1995	ERR028289	19	yes	yes	yes
18563	SRR3048556	19			yes
18518	SRR3048554	34			yes
29290	SRR3048555	34			yes
14916	SRR1967276	34			yes
131494	SRR3286969	34			yes
129411	SRR3286963	19			yes
131486	SRR3286967	19			yes
129368	SRR3286965	19			yes
42133	SRR1967221	19			yes
13809	SRR1966862	34			yes
91213	SRR1968964	34			yes
91275	SRR1968966	19			yes
90504	SRR1968960	34			yes
90502	SRR1968962	313			yes
31661	SRR1965680	213			yes
9135	SRR1966888	19			yes
50338	SRR1966880	19			yes
96945	SRR1966883	34			yes
84407	SRR1966887	34			yes
13408	SRR1969659	34			yes
24999	SRR1968253	34			yes
40783	SRR1969966	34			yes
69206	SRR1963146	19			yes
85723	SRR1969961	34			yes
68647	SRR1969960	34			yes
65013	SRR1967130	19			yes
68964	SRR1967138	34			yes
S05894-09	ERR039371	34	yes		yes
48239	SRR1958371	19			yes
73210	SRR1968020	34			yes
14524	SRR1968022	19			yes
71383	SRR1960230	19			yes
34167	SRR1969071	34			yes
63896	SRR1967918	19			yes
37794	SRR1967917	34			yes
23511	SRR1967912	34			yes
38431	SRR1965061	34			yes
105335	SRR3286588	34			yes
105334	SRR3286580	34			yes
101476	SRR3286587	34			yes
12181	SRR1968793	19			yes
163177	SRR3285458	34			yes
63011	SRR1969683	34			yes
14910	SRR1969680	19			yes
128208	SRR3285452	19			yes
123884	SRR3285451	19			yes
127533	SRR3285456	34			yes
39475	SRR1966466	34			yes
195579	SRR3285454	34			yes
142700	SRR3285455	19			yes
102538	SRR3286633	19			yes
101319	SRR3286631	34			yes
50864	SRR1965054	19			yes
109862	SRR3286637	34			yes
73569	SRR1960169	34			yes
18560	SRR3049637	19			yes
69204	SRR1960165	19			yes
74277	SRR1960162	34			yes
25318	SRR1969171	19			yes
37772	SRR1969177	34			yes
37767	SRR1968481	19			yes
120589	SRR3284851	19			yes
7407	SRR1968485	34			yes
61898	SRR1969770	34			yes
65043	SRR1968376	34			yes
69765	SRR1963451	19			yes
38747	SRR1968373	19			yes
5840	SRR1969775	313			yes
9169	SRR1968379	34			yes
43416	SRR1963458	34			yes
58526	SRR1957818	34			yes
178747	SRR3284675	34			yes
166984	SRR3284677	19			yes
75995	SRR1966795	34			yes
63034	SRR1970010	34			yes
23075	SRR1970013	34			yes
63627	SRR1965203	34			yes
85745	SRR1965201	19			yes
57125	SRR1965208	19			yes
71385	SRR1963460	19			yes
21766	SRR1969512	19			yes
5936	SRR1969510	19			yes
46568	SRR1968578	34			yes
63671	SRR1968572	19			yes
31956	SRR1969518	34			yes
60105	SRR1958402	19			yes
62499	SRR1958404	19			yes
58522	SRR1958405	19			yes
60038	SRR1958407	19			yes
69762	SRR1959486	19			yes
18566	SRR3049419	34			yes
13428	SRR1966645	19			yes
65011	SRR1965513	19			yes
9123	SRR3049413	34			yes
84466	SRR1965517	34			yes
18623	SRR3049140	34			yes
18587	SRR3049141	19			yes
63777	SRR1969429	19			yes
29384	SRR1969350	34			yes
63686	SRR1969352	34			yes
95218	SRR3049385	34			yes
97257	SRR3049680	19			yes
97856	SRR3049890	34			yes
178655	SRR3284682	19			yes
23439	SRR1965672	34			yes
90164	SRR1966635	313			yes
53002	SRR1965472	34			yes
5367	SRR1965475	34			yes
75943	SRR1967689	34			yes
6439	SRR1965476	34			yes
68702	SRR1965479	34			yes
61897	SRR1967685	34			yes
195785	SRR3284722	19			yes
58498	SRR1958394	19			yes
62577	SRR1958399	34			yes
29258	SRR3049563	213			yes
95271	SRR3049968	19			yes
58481	SRR1958570	34			yes
57617	SRR1958577	34			yes
61885	SRR1968809	19			yes
40317	SRR1966257	19			yes
80333	SRR1963327	34			yes
39500	SRR1968805	34			yes
52996	SRR1968804	34			yes
122225	SRR3286915	19			yes
29235	SRR3048768	19			yes
69725	SRR1960040	34			yes
40320	SRR3048545	34			yes
7416	SRR3048544	19			yes
29266	SRR3048543	34			yes
77326	SRR3048764	34			yes
S4489-10	ERR038792	19	yes		yes
128192	SRR3286918	568			yes
56966	SRR3048762	19			yes
93553	SRR1967234	34			yes
40360	SRR1967236	34			yes
119520	SRR3286912	19			yes
119499	SRR3286913	34			yes
14881	SRR1965859	19			yes
13846	SRR1966322	34			yes
93513	SRR1965858	34			yes
9444	SRR1965854	34			yes
14907	SRR1966328	34			yes
7400	SRR1965698	19			yes
27026	SRR1965696	34			yes
79065	SRR1963356	34			yes
203617	SRR3285460	34			yes
31911	SRR1969998	34			yes
26663	SRR1969999	34			yes
113491	SRR3286821	19			yes
65427	SRR1967124	19			yes
107763	SRR3286662	19			yes
69707	SRR1959433	19			yes
101314	SRR3286667	19			yes
31958	SRR1968012	19			yes
40250	SRR1968776	34			yes
74305	SRR1960220	19			yes
114075	SRR3286707	568			yes
81172	SRR1959380	34			yes
66878	SRR1959385	34			yes
38329	SRR1965074	19			yes
89101	SRR1965071	19			yes
38365	SRR1967798	34			yes
38400	SRR1968160	34			yes
79074	SRR1960311	34			yes
68873	SRR1960310	34			yes
79056	SRR1960315	34			yes
69727	SRR1960314	19			yes
91258	SRR1969691	34			yes
57095	SRR1966418	313			yes
83353	SRR1966416	34			yes
149284	SRR3285440	19			yes
39498	SRR1966414	34			yes
109904	SRR3285442	19			yes
121443	SRR3285445	34			yes
31648	SRR1966413	34			yes
89096	SRR1966410	19			yes
103659	SRR3285446	34			yes
101445	SRR3286646	19			yes
107193	SRR3286644	19			yes
60135	SRR3049622	34			yes
107109	SRR3286640	34			yes
103644	SRR3286641	34			yes
71374	SRR1960179	19			yes
109879	SRR3286648	34			yes
94093	SRR1969167	34			yes
38754	SRR1969166	34			yes
90175	SRR1969165	19			yes
45991	SRR1969164	34			yes
71378	SRR1963484	19			yes
5366	SRR1968340	34			yes
69696	SRR1963461	34			yes
41981	SRR1968343	19			yes
75672	SRR1963465	34			yes
94231	SRR1968347	34			yes
44722	SRR1957801	213			yes
45263	SRR1957803	34			yes
36376	SRR1969766	34			yes
93554	SRR1969768	213			yes
87385	SRR1969180	34			yes
41965	SRR1969185	34			yes
32390	SRR1970020	19			yes
84451	SRR1970022	34			yes
46549	SRR1970024	34			yes
5961	SRR1970027	19			yes
1494	SRR3049711	19			yes
67539	SRR1965215	2083			yes
126827	SRR3322701	19			yes
3750	SRR1967883	313			yes
14483	SRR1969016	34			yes
37783	SRR1969507	34			yes
23063	SRR1969506	34			yes
63874	SRR1968588	19			yes
63675	SRR1969508	34			yes
6435	SRR1969233	19			yes
29288	SRR3049082	19			yes
62535	SRR1958415	34			yes
83580	SRR1969237	34			yes
21128	SRR3049086	34			yes
15220	SRR3049084	34			yes
93512	SRR1967122	34			yes
113070	SRR3321718	19			yes
38392	SRR1965508	19			yes
13815	SRR1967889	19			yes
15214	SRR3048970	19			yes
18521	SRR3049405	19			yes
29953	SRR3049156	34			yes
18658	SRR3049151	34			yes
7386	SRR3049401	34			yes
9137	SRR1966639	19			yes
51264	SRR1969433	19			yes
80610	SRR1969432	34			yes
50342	SRR1969437	19			yes
149293	SRR3285383	34			yes
48220	SRR1958084	34			yes
37757	SRR1965446	19			yes
DT8	ERR024405	19	yes		yes
98263	SRR1965442	34			yes
31913	SRR3049573	19			yes
21109	SRR3049572	34			yes
29233	SRR3049571	19			yes
S07676-03	ERR029222	568	yes		yes
95220	SRR3049575	34			yes
56923	SRR3049578	19			yes
60388	SRR1958388	34			yes
97263	SRR3049975	34			yes
46144	SRR1958563	34			yes
99774	SRR3049971	34			yes
21774	SRR1966243	19			yes
96950	SRR1965823	568			yes
63899	SRR1965996	34			yes
14891	SRR1967547	19			yes
6434	SRR1965994	34			yes
84435	SRR1967348	34			yes
20920	SRR3048571	19			yes
97864	SRR3049889	34			yes
S5828-08	ERR038789	19	yes		yes
18517	SRR3048751	19			yes
98270	SRR3048757	34			yes
51271	SRR1967200	34			yes
126837	SRR3322667	19			yes
25335	SRR1967208	19			yes
117223	SRR3286904	34			yes
31961	SRR1966331	34			yes
128211	SRR3286901	34			yes
120640	SRR3286903	34			yes
9154	SRR1966334	34			yes
114062	SRR3322320	19			yes
27980	SRR1968909	34			yes
DT41	ERR024389	568	yes		yes
DT24	ERR024388	19	yes		yes
DT12	ERR024387	19	yes		yes
37005	SRR1969986	19			yes
5894	SRR1969989	19			yes
131493	SRR3322710	19			yes
65453	SRR1967114	34			yes
120573	SRR3286837	34			yes
13379	SRR1967409	34			yes
71375	SRR1959429	19			yes
75751	SRR1959425	19			yes
81168	SRR1959420	34			yes
50344	SRR1968338	19			yes
48251	SRR1957858	34			yes
27029	SRR1968008	34			yes
197009	SRR3284780	34			yes
63880	SRR1965045	19			yes
23073	SRR1965047	19			yes
13426	SRR1970287	34			yes
93502	SRR1970282	34			yes
14108	SRR1968330	34			yes
44732	SRR1957724	19			yes
18519	SRR3049946	34			yes
75942	SRR1968444	19			yes
57613	SRR1958557	34			yes
56127	SRR1968177	34			yes
68866	SRR1960366	19			yes
69738	SRR1960364	34			yes
71565	SRR1960362	34			yes
63636	SRR1968753	34			yes
152355	SRR3285478	34			yes
5350	SRR1966408	313			yes
85750	SRR1966404	19			yes
133977	SRR3285477	313			yes
136752	SRR3285471	34			yes
149207	SRR3285473	34			yes
103723	SRR3286658	34			yes
46608	SRR1957839	19			yes
71545	SRR1963478	34			yes
46115	SRR1957831	34			yes
62620	SRR1957832	19			yes
68892	SRR1963474	19			yes
68872	SRR1963473	34			yes
80303	SRR1963471	19			yes
63612	SRR1965199	34			yes
23485	SRR1969751	19			yes
197012	SRR3285055	34			yes
115260	SRR3285053	19			yes
83711	SRR1966531	34			yes
63623	SRR1966530	19			yes
7387	SRR1970033	34			yes
25211	SRR1970031	19			yes
187519	SRR3285279	34			yes
1164-1995	ERR028295	568	yes		yes
96225	SRR1969531	34			yes
84461	SRR1969536	19			yes
46113	SRR1957908	19			yes
89880	SRR1968597	34			yes
36999	SRR1968598	34			yes
60115	SRR1957906	19			yes
54000	SRR1957900	19			yes
53976	SRR1957902	19			yes
60395	SRR1958174	34			yes
63930	SRR1969244	34			yes
58509	SRR1958177	19			yes
37780	SRR1967594	19			yes
25272	SRR1969241	19			yes
14886	SRR1967753	34			yes
12174	SRR1967759	34			yes
57131	SRR1966620	19			yes
96952	SRR1966622	568			yes
9299	SRR1965534	19			yes
73095	SRR1965532	34			yes
15221	SRR3048528	19			yes
37018	SRR1969405	34			yes
12145	SRR3049368	19			yes
72269	SRR1969401	34			yes
95293	SRR3049188	34			yes
20919	SRR3049186	34			yes
29264	SRR3048526	19			yes
29271	SRR3049500	34			yes
29238	SRR3049501	19			yes
48205	SRR1958591	34			yes
50137	SRR1958596	34			yes
58499	SRR1957899	19			yes
46142	SRR1958601	34			yes
46629	SRR1958354	34			yes
57625	SRR1958355	34			yes
66457	SRR1958609	34			yes
27037	SRR1965981	19			yes
23441	SRR1967578	34			yes
38760	SRR1967577	34			yes
25177	SRR3048565	34			yes
55587	SRR1969450	34			yes
92000	SRR3048561	34			yes
3783	SRR3049211	19			yes
1508	SRR3049214	19			yes
57636	SRR1958281	19			yes
52957	SRR1969552	19			yes
128216	SRR3286932	19			yes
6490	SRR1967214	34			yes
97862	SRR1967212	34			yes
9167	SRR1966348	19			yes
37782	SRR1966342	34			yes
46573	SRR1966188	19			yes
68676	SRR1966189	34			yes
71553	SRR1963276	34			yes
78992	SRR1963271	19			yes
3789	SRR1966181	34			yes
98236	SRR1966185	34			yes
63696	SRR1966187	34			yes
120634	SRR3323019	19			yes
DT104b	ERR028656	19	yes		yes
DT41b	ERR028658	19	yes		yes
130393	SRR3323011	313			yes
DT2B	ERR024398	313	yes		yes
DT135	ERR024392	19	yes		yes
DT120	ERR024391	34	yes		yes
DT193	ERR024396	34	yes		yes
DT195	ERR024397	19	yes		yes
DT177	ERR024394	19	yes		yes
DT191A	ERR024395	Novel*	yes		yes
78712	SRR1963111	19			yes
75665	SRR1963115	19			yes
56124	SRR1967107	2078			yes
133203	SRR3322721	19			yes
9301	SRR1967104	19			yes
25212	SRR1966980	19			yes
37026	SRR1966982	19			yes
36514	SRR1966986	19			yes
13398	SRR1966299	34			yes
23460	SRR1966291	19			yes
69735	SRR1959412	19			yes
50319	SRR1966303	34			yes
90499	SRR1966963	34			yes
L00857-09	ERR024950	34		yes
L00041-09	ERR024954	34	yes		yes
S04332-09	ERR024956	34		yes
50343	SRR1967339	34			yes
89994	SRR1966877	34			yes
63886	SRR1965745	19			yes
63691	SRR1970298	19			yes
42144	SRR1970296	19			yes
38738	SRR1968290	19			yes
38756	SRR1968291	34			yes
79030	SRR1962604	19			yes
71557	SRR1960375	19			yes
71372	SRR1960376	19			yes
14542	SRR1966431	34			yes
122292	SRR3285461	34			yes
31962	SRR1966433	19			yes
83694	SRR1966434	34			yes
203978	SRR3285466	34			yes
103643	SRR3286660	19			yes
65326	SRR1967810	34			yes
9415	SRR1967813	34			yes
142696	SRR3285468	34			yes
103635	SRR3286664	34			yes
23440	SRR1968741	34			yes
60132	SRR1969748	19			yes
46133	SRR1957829	19			yes
48279	SRR1957825	213			yes
58500	SRR1957824	34			yes
27789	SRR1965188	34			yes
83296	SRR1968612	34			yes
12126	SRR1968613	34			yes
23459	SRR1968619	568			yes
91263	SRR1969599	34			yes
25337	SRR1968437	19			yes
63719	SRR1966505	34			yes
27782	SRR1966506	34			yes
24995	SRR1966501	34			yes
21106	SRR3049776	19			yes
27804	SRR1966509	313			yes
95231	SRR3048985	34			yes
23067	SRR1969521	19			yes
70680	SRR1960074	34			yes
54050	SRR1957915	34			yes
7415	SRR1969254	34			yes
24981	SRR1969251	19			yes
38374	SRR1969253	34			yes
14504	SRR1969252	19			yes
89892	SRR1969440	19			yes
99742	SRR3049454	34			yes
65030	SRR1967749	568			yes
29247	SRR3048914	34			yes
32548	SRR1966614	34			yes
9450	SRR1966615	19			yes
9447	SRR1965524	19			yes
94070	SRR1970190	19			yes
69280	SRR1970192	19			yes
77342	SRR3048988	34			yes
1492	SRR3049370	19			yes
20936	SRR3049373	34			yes
57129	SRR1969414	34			yes
21135	SRR3049197	34			yes
71564	SRR1960902	34			yes
14864	SRR1965423	19			yes
65039	SRR1965421	34			yes
71371	SRR1963502	19			yes
25257	SRR1966766	19			yes
50106	SRR1958588	19			yes
63573	SRR1958346	34			yes
60387	SRR1958344	34			yes
36479	SRR1967365	19			yes
65360	SRR1965737	34			yes
97861	SRR1967561	34			yes
80575	SRR1967563	34			yes
94255	SRR1965245	34			yes
65437	SRR1967565	19			yes
73219	SRR1967566	34			yes
98240	SRR3049209	19			yes
60393	SRR1958298	19			yes
37093	SRR3049201	34			yes
60162	SRR3049202	34			yes
128161	SRR3286927	19			yes
129498	SRR3286926	34			yes
126185	SRR3286925	34			yes
40267	SRR1966359	34			yes
125944	SRR3286922	34			yes
128215	SRR3286920	19			yes
70678	SRR1963243	19			yes
128193	SRR3286929	19			yes
9449	SRR1965880	19			yes
68697	SRR1967720	34			yes
61907	SRR1966196	34			yes
65040	SRR1965888	19			yes
S04178-09	ERR028640	19	yes		yes
8767-1998	ERR028641	19	yes		yes
27030	SRR1968510	34			yes
113057	SRR3286819	19			yes
118896	SRR3286813	19			yes
129429	SRR3285367	19			yes
39519	SRR1967173	34			yes
118945	SRR3286815	34			yes
45600	SRR1966993	34			yes
68969	SRR1966998	34			yes
37789	SRR1966283	19			yes
36372	SRR1965953	34			yes
79072	SRR1959400	19			yes
75747	SRR1963079	34			yes
74292	SRR1963070	34			yes
180809	SRR3285400	34			yes
85718	SRR1967003	19			yes
85749	SRR1967008	19			yes
7399	SRR1970037	34			yes
73602	SRR1960296	34			yes
69760	SRR1960290	19			yes
123910	SRR3285469	19			yes
68959	SRR1968281	34			yes
84465	SRR1968283	19			yes
5970	SRR1968116	19			yes
40355	SRR1968113	34			yes
79057	SRR1959363	19			yes
65118	SRR1965977	34			yes
71547	SRR1960128	34			yes
205638	SRR3285414	34			yes
161842	SRR3285413	19			yes
101472	SRR3286678	34			yes
101474	SRR3286676	34			yes
74325	SRR1960122	34			yes
69726	SRR1962554	19			yes
103735	SRR3286673	34			yes
103615	SRR3286672	19			yes
68661	SRR1966429	34			yes
107264	SRR3285419	34			yes
36515	SRR1969888	34			yes
78658	SRR1963496	34			yes
23481	SRR1969733	34			yes
41975	SRR1969730	19			yes
50145	SRR1958331	34			yes
38765	SRR1968600	19			yes
96234	SRR1968605	19			yes
75750	SRR1961508	34			yes
46571	SRR1967950	34			yes
14523	SRR1966513	34			yes
21864	SRR3049632	19			yes
50324	SRR1966517	34			yes
38347	SRR1966516	34			yes
12118	SRR1968427	34			yes
46572	SRR1966514	34			yes
77337	SRR3049744	19			yes
36471	SRR1965088	19			yes
2036-2000	ERR029228	19	yes		yes
37762	SRR1965081	19			yes
122300	SRR3284783	34			yes
63543	SRR1957966	34			yes
60137	SRR1969641	19			yes
25255	SRR1969646	19			yes
9300	SRR1969647	19			yes
29249	SRR3049928	19			yes
63006	SRR1969649	19			yes
25195	SRR1969066	34			yes
31914	SRR1969065	34			yes
6478	SRR1967777	34			yes
57127	SRR1966606	19			yes
63001	SRR1966604	19			yes
23454	SRR1965556	19			yes
60394	SRR1958146	34			yes
65135	SRR1970183	34			yes
20921	SRR3049696	34			yes
18564	SRR3049693	19			yes
95028	SRR1969468	34			yes
49732	SRR1958026	19			yes
49735	SRR1958024	34			yes
98238	SRR1967485	19			yes
5882	SRR1967480	19			yes
27969	SRR1966211	34			yes
63613	SRR1966773	34			yes
5848	SRR3049520	34			yes
50118	SRR1958116	34			yes
69904	SRR1967311	34			yes
62597	SRR1958625	34			yes
54029	SRR1958620	34			yes
127530	SRR3321856	34			yes
132000	SRR3321855	34			yes
36513	SRR1967395	19			yes
62578	SRR1958629	34			yes
5352	SRR1965395	34			yes
72273	SRR1965720	34			yes
90459	SRR1967558	34			yes
90500	SRR1967554	34			yes
45599	SRR1967556	34			yes
13816	SRR1967841	34			yes
25339	SRR1966731	34			yes
21092	SRR3049236	19			yes
29262	SRR3049232	213			yes
21080	SRR3049233	34			yes
U311	ERR028643	34	yes		yes
61866	SRR1965899	34			yes
45596	SRR1965898	34			yes
65031	SRR1966366	34			yes
53109	SRR1966367	19			yes
25168	SRR1966368	34			yes
69944	SRR1968936	34			yes
62628	SRR1958241	19			yes
74286	SRR1963253	19			yes
66442	SRR1958247	34			yes
74278	SRR1963250	34			yes
31636	SRR1966160	19			yes
41968	SRR1968398	34			yes
106579	SRR3323033	34			yes
123925	SRR3322031	19			yes
1506	SRR3048655	19			yes
38406	SRR1966638	19			yes
113056	SRR3286868	34			yes
75939	SRR1967167	34			yes
123927	SRR3286865	19			yes
119515	SRR3286862	19			yes
71368	SRR1962284	34			yes
104245	SRR3286597	34			yes
95058	SRR3049949	34			yes
31957	SRR1965941	34			yes
38751	SRR1965940	34			yes
94081	SRR1965942	34			yes
36374	SRR1965944	34			yes
62982	SRR1966947	34			yes
85720	SRR1968629	34			yes
65038	SRR1968784	34			yes
6458	SRR1967013	19			yes
10246-1993	ERR038758	19	yes		yes
31959	SRR1966380	19			yes
79021	SRR1959507	34			yes
78700	SRR1959504	34			yes
79100	SRR1959505	34			yes
69202	SRR1960285	34			yes
44733	SRR1957753	34			yes
3892	SRR1968124	34			yes
40359	SRR1968126	34			yes
78671	SRR1960355	34			yes
78966	SRR1960358	34			yes
163172	SRR3285405	34			yes
114057	SRR3286683	34			yes
157320	SRR3285406	34			yes
115271	SRR3286686	34			yes
36998	SRR1967836	19			yes
161835	SRR3285402	19			yes
113014	SRR3286688	19			yes
115257	SRR3286689	34			yes
79007	SRR1960131	34			yes
71379	SRR1959219	19			yes
75997	SRR1968387	34			yes
13848	SRR1968380	34			yes
43420	SRR1969896	19			yes
40252	SRR1966859	34			yes
23468	SRR1968635	34			yes
37098	SRR1968638	19			yes
63576	SRR1965768	34			yes
62993	SRR1968416	34			yes
49728	SRR1958465	34			yes
128236	SRR3285243	19			yes
163169	SRR3285242	34			yes
25334	SRR1968412	34			yes
25256	SRR3049754	34			yes
29302	SRR3049753	19			yes
123872	SRR3285080	34			yes
50313	SRR1969097	19			yes
95014	SRR1965092	34			yes
38758	SRR1965096	34			yes
37017	SRR1965099	34			yes
73125	SRR1969098	34			yes
49731	SRR1957971	19			yes
74315	SRR1963532	19			yes
24996	SRR1969658	19			yes
95052	SRR1968704	34			yes
78714	SRR1963537	34			yes
29385	SRR1968706	19			yes
157249	SRR3284758	34			yes
134006	SRR3284752	19			yes
107199	SRR3284753	34			yes
13427	SRR1969072	19			yes
37079	SRR1969075	568			yes
15217	SRR3048932	34			yes
21108	SRR3048934	34			yes
18520	SRR3048936	34			yes
85699	SRR1969389	34			yes
56986	SRR3049353	19			yes
83686	SRR1969381	34			yes
53014	SRR3049350	34			yes
63674	SRR1969387	19			yes
152389	SRR3284686	19			yes
69914	SRR1969476	34			yes
183694	SRR3284681	19			yes
9174	SRR1969473	34			yes
99736	SRR3049682	34			yes
24047	SRR1969479	34			yes
45603	SRR1967499	34			yes
53992	SRR1958034	34			yes
60386	SRR1958036	313			yes
90482	SRR1967493	19			yes
38395	SRR1965402	34			yes
29312	SRR3048800	34			yes
63008	SRR1966700	34			yes
53038	SRR3049537	19			yes
95244	SRR3049536	34			yes
95288	SRR3049535	34			yes
73135	SRR1966708	19			yes
21837	SRR3049530	19			yes
32526	SRR1970083	19			yes
31660	SRR1970081	19			yes
57654	SRR1958107	34			yes
62601	SRR1958100	34			yes
61884	SRR1969270	19			yes
66454	SRR1958639	34			yes
46141	SRR1958631	19			yes
83577	SRR1967382	34			yes
63555	SRR1958320	19			yes
85690	SRR1967386	34			yes
63920	SRR1967389	19			yes
57115	SRR1966019	19			yes
6438	SRR1965710	19			yes
68648	SRR1965712	2083			yes
25252	SRR1965718	34			yes
53999	SRR1957940	34			yes
53070	SRR3048796	34			yes
45225	SRR3284842	34			yes
31953	SRR1966371	34			yes
99064	SRR3049823	34			yes
68659	SRR1966170	34			yes
39503	SRR1966178	19			yes
69197	SRR1963444	34			yes
50316	SRR1970113	19			yes
9172	SRR1968363	313			yes
93525	SRR1970114	34			yes
140203	SRR3285430	19			yes
119468	SRR3286875	34			yes
188369	SRR3285432	34			yes
119441	SRR3286872	19			yes
78602	SRR1963525	19			yes
63609	SRR1968712	19			yes
44688	SRR1957785	34			yes
14919	SRR1965971	34			yes
90180	SRR1967027	19			yes
39433	SRR1967022	19			yes
61887	SRR1966399	19			yes
175571	SRR3284741	34			yes
78625	SRR1961873	34			yes
84408	SRR1966121	34			yes
187578	SRR3284743	19			yes
68869	SRR1959513	19			yes
191670	SRR3284747	19			yes
46602	SRR1957769	34			yes
67562	SRR1968133	19			yes
65016	SRR1965393	34			yes
116569	SRR3286695	19			yes
34156	SRR1967843	19			yes
103728	SRR3286696	34			yes
114056	SRR3286699	34			yes
85680	SRR1967848	19			yes
63013	SRR1965153	34			yes
25210	SRR1965151	19			yes
65402	SRR1968393	19			yes
75748	SRR1960385	34			yes
68706	SRR1968397	34			yes
71414	SRR1960381	19			yes
69194	SRR1960382	19			yes
91205	SRR1969860	19			yes
39496	SRR1969866	34			yes
96939	SRR1969719	34			yes
96967	SRR1968405	19			yes
27048	SRR1966576	34			yes
13424	SRR1966572	34			yes
34150	SRR1970229	34			yes
12107	SRR1970222	34			yes
198236	SRR3285438	19			yes
152375	SRR3284693	19			yes
50320	SRR1969666	34			yes
9166	SRR1969662	34			yes
50875	SRR1965373	19			yes
68675	SRR1968717	19			yes
45595	SRR1968716	34			yes
73568	SRR1963523	34			yes
71384	SRR1963522	19			yes
136571	SRR3285434	19			yes
170327	SRR3285435	19			yes
25248	SRR1968247	19			yes
135037	SRR3285437	19			yes
193417	SRR3284748	34			yes
80336	SRR1963513	19			yes
75969	SRR1969048	19			yes
96205	SRR1967718	34			yes
9260	SRR1969044	34			yes
31639	SRR1969046	19			yes
37019	SRR1967715	34			yes
158954	SRR3284744	34			yes
5348	SRR1967710	19			yes
185965	SRR3285346	19			yes
129373	SRR3285347	34			yes
99062	SRR3048923	34			yes
177439	SRR3285348	34			yes
123987	SRR3285349	19			yes
14859	SRR1970169	19			yes
31643	SRR1969441	34			yes
192898	SRR3284691	34			yes
64998	SRR1958004	34			yes
118940	SRR3321902	19			yes
45983	SRR1967622	213			yes
99044	SRR3048819	34			yes
63778	SRR1967627	34			yes
56119	SRR1965418	34			yes
14917	SRR1966719	34			yes
21064	SRR3049032	34			yes
49724	SRR1958132	34			yes
63564	SRR1958133	34			yes
94240	SRR1970091	34			yes
14908	SRR1970092	19			yes
66460	SRR1958313	19			yes
69203	SRR1963380	19			yes
50144	SRR1958316	34			yes
60384	SRR1958317	19			yes
119449	SRR3286905	34			yes
58462	SRR1958481	19			yes
66463	SRR1958483	34			yes
40315	SRR1967536	19			yes
60108	SRR1966000	19			yes
7414	SRR1966007	19			yes
71535	SRR1963085	34			yes
19660	SRR3049259	34			yes
63744	SRR1966230	19			yes
S05380-08	ERR028298	36	yes
7432	SRR3049815	34			yes
46111	SRR1958267	19			yes
58517	SRR1958260	34			yes
29246	SRR3049813	34			yes
38405	SRR1966147	19			yes
87351	SRR1966143	19			yes
65443	SRR1967447	313			yes
38382	SRR1967096	34			yes
26998	SRR1968735	34			yes
5544-1997	ERR028307	19	yes		yes
3299-1997	ERR028306	2866	yes		yes
4179-2001	ERR028301	19	yes		yes
4284-1995	ERR028300	19	yes		yes
6940-1998	ERR028303	19	yes		yes
8935-1995	ERR028302	19	yes		yes
81640	SRR1963345	19			yes
2610-1998	ERR028309	19	yes		yes
11020-1996	ERR028308	19	yes	yes	yes
119452	SRR3286840	213			yes
197109	SRR3284719	34			yes
109265	SRR3286848	19			yes
38375	SRR1967149	19			yes
13362	SRR1967148	19			yes
37792	SRR1965965	34			yes
22250	SRR1965964	34			yes
65131	SRR1966929	19			yes
107086	SRR3286671	34			yes
9170	SRR1967031	19			yes
79015	SRR1960127	34			yes
95020	SRR1966813	19			yes
23061	SRR1966811	34			yes
73132	SRR1966817	34			yes
9173	SRR1966814	19			yes
44679	SRR1957779	34			yes
44678	SRR1957778	34			yes
62575	SRR1957990	34			yes
67551	SRR1969910	34			yes
14879	SRR1965387	313			yes
79059	SRR1963491	34			yes
149370	SRR3284813	19			yes
6437	SRR1965389	34			yes
37029	SRR1965388	34			yes
71563	SRR1959234	34			yes
94236	SRR1965147	34			yes
71544	SRR1959233	34			yes
90179	SRR1965149	19			yes
71367	SRR1959239	34			yes
45560	SRR1969870	19			yes
41976	SRR1970307	34			yes
27787	SRR1969703	34			yes
31642	SRR1969701	19			yes
94250	SRR1969876	34			yes
38386	SRR1969879	19			yes
96942	SRR1968099	34			yes
91282	SRR1968091	34			yes
46007	SRR1968092	34			yes
3790	SRR1968097	34			yes
50852	SRR1966540	19			yes
27791	SRR1966549	19			yes
94256	SRR1969678	34			yes
90452	SRR1970235	19			yes
67560	SRR1969675	19			yes
41973	SRR1968278	568			yes
193391	SRR3285428	19			yes
179668	SRR3285427	34			yes
200601	SRR3285426	34			yes
122228	SRR3285425	34			yes
157236	SRR3285422	34			yes
140627	SRR3285421	34			yes
153179	SRR3285420	19			yes
60390	SRR1958645	34			yes
205640	SRR3284778	34			yes
130431	SRR3284779	313			yes
3902	SRR1969055	19			yes
57097	SRR1967704	19			yes
73212	SRR1969059	34			yes
69942	SRR1969058	34			yes
36470	SRR1967701	19			yes
68649	SRR1968504	34			yes
120600	SRR3285354	19			yes
101310	SRR3285356	34			yes
103608	SRR3285351	19			yes
166293	SRR3285359	19			yes
152432	SRR3285358	34			yes
27793	SRR1966494	19			yes
84397	SRR1967112	34			yes
43421	SRR1969457	34			yes
65002	SRR1969456	34			yes
65341	SRR1969452	34			yes
40302	SRR1966499	19			yes
91279	SRR1967438	313			yes
L00938-09	ERR038778	34		yes
53102	SRR1967636	34			yes
13425	SRR1966720	19			yes
13351	SRR1966721	19			yes
55568	SRR1966722	19			yes
91966	SRR1966726	19			yes
S04199-08	ERR029232	19	yes		yes
50321	SRR1968540	213			yes
S05968-02	ERR029233	19	yes	yes	yes
6489	SRR1969290	34			yes
66495	SRR1958124	19			yes
69945	SRR1969297	34			yes
60111	SRR1958120	19			yes
56957	SRR3049029	19			yes
182861	SRR3285252	34			yes
46107	SRR1958128	213			yes
13802	SRR1968894	34			yes
63617	SRR1968898	19			yes
58505	SRR1958306	19			yes
58512	SRR1958304	34			yes
66482	SRR1958303	313			yes
60077	SRR1958652	19			yes
85753	SRR1965778	19			yes
27028	SRR1968426	19			yes
46633	SRR1958492	19			yes
57128	SRR1965771	34			yes
9451	SRR1967525	19			yes
9136	SRR1967524	34			yes
65430	SRR1967527	19			yes
45976	SRR1966038	19			yes
87390	SRR1967523	2079			yes
50348	SRR1966034	19			yes
65395	SRR1966450	34			yes
5850	SRR3049244	19			yes
18626	SRR3049246	34			yes
48210	SRR1958012	19			yes
53994	SRR1958016	34			yes
49727	SRR1958015	19			yes
122683	SRR3285155	19			yes
78663	SRR1963287	34			yes
9138	SRR1966152	19			yes
83298	SRR1966150	19			yes
91266	SRR1966157	34			yes
97859	SRR1966155	34			yes
75745	SRR1959727	34			yes
48119	SRR3049255	34			yes
119498	SRR3322591	34			yes
8380-1996	ERR028316	19	yes		yes
S03188-03	ERR028314	19	yes		yes
S09207-07	ERR028315	19	yes		yes
1008-1995	ERR028312	19	yes		yes
1402-2000	ERR028313	19	yes		yes
6353-1997	ERR028310	19	yes		yes
21866	SRR3048685	19			yes
123869	SRR3286854	19			yes
122299	SRR3286851	34			yes
119480	SRR3286858	19			yes
93516	SRR1968878	19			yes
56116	SRR1968872	19			yes
75671	SRR1963353	34			yes
45594	SRR1968871	19			yes
93557	SRR1968876	19			yes
73214	SRR1968877	34			yes
25234	SRR1966936	34			yes
40788	SRR1966932	19			yes
42163	SRR1969126	34			yes
23513	SRR1967048	19			yes
DT97	ERR024406	34	yes		yes
27971	SRR1967045	19			yes
40259	SRR1967281	34			yes
43425	SRR1967287	34			yes
2087-1997	ERR029221	568	yes		yes
S09313-03	ERR029220	19	yes		yes
S05451-08	ERR029223	568	yes		yes
62623	SRR1957965	19			yes
10258-1997	ERR029225	19	yes		yes
SR11-WT	ERR029226	19	yes		yes
12342-1996	ERR029229	19	yes		yes
9147	SRR1966808	19			yes
68674	SRR1965820	34			yes
93517	SRR1965821	34			yes
80326	SRR1960252	19			yes
31646	SRR1968818	19			yes
60096	SRR1969901	19			yes
66438	SRR1957845	19			yes
25253	SRR1969904	19			yes
46103	SRR1958243	19			yes
84453	SRR1967194	34			yes
6464	SRR1967195	19			yes
73199	SRR1967196	34			yes
68868	SRR1959223	34			yes
70685	SRR1959221	34			yes
91969	SRR1965174	19			yes
85744	SRR1966265	19			yes
32388	SRR1965173	34			yes
62602	SRR1957895	19			yes
53004	SRR1965178	34			yes
21760	SRR1969847	34			yes
83327	SRR1969842	34			yes
73215	SRR1968647	34			yes
39504	SRR1969848	19			yes
73131	SRR1968643	34			yes
9168	SRR1967995	19			yes
D23580	FN424405.1	313
L01730-06	ERR039368	34	yes		yes
25333	SRR1968087	34			yes
80600	SRR1968084	313			yes
31907	SRR1969308	34			yes
65010	SRR1968460	34			yes
46566	SRR1966551	19			yes
89993	SRR1965287	568			yes
83722	SRR1965280	19			yes
117316	SRR3286729	34			yes
74296	SRR1959318	19			yes
90507	SRR1969596	34			yes
113054	SRR3286723	34			yes
113485	SRR3286727	34			yes
68870	SRR1960075	19			yes
65428	SRR1970208	19			yes
25214	SRR1969606	34			yes
38364	SRR1969602	34			yes
61902	SRR1967869	19			yes
73538	SRR1963501	34			yes
84442	SRR1968269	313			yes
135149	SRR3285368	19			yes
40258	SRR1967731	19			yes
163182	SRR3284760	34			yes
115259	SRR3284765	34			yes
174679	SRR3285360	34			yes
63891	SRR1967739	19			yes
149396	SRR3284768	19			yes
157311	SRR3285364	34			yes
152366	SRR3285366	34			yes
90463	SRR1969029	19			yes
75933	SRR1965592	323			yes
21082	SRR3049492	34			yes
68634	SRR1965597	34			yes
21856	SRR3048904	19			yes
50310	SRR1965598	19			yes
21069	SRR3048906	19			yes
36988	SRR1965358	34			yes
21081	SRR3049309	34			yes
39497	SRR1969119	34			yes
41966	SRR1967606	19			yes
14532	SRR1966739	34			yes
39473	SRR1966734	34			yes
56956	SRR3048873	34			yes
117269	SRR3322420	34			yes
29950	SRR3049016	34			yes
15218	SRR3049018	19			yes
83692	SRR1968886	34			yes
36992	SRR1968883	19			yes
S06221-07	ERR028304	34	yes		yes
27008	SRR1970327	19			yes
63503	SRR1958467	19			yes
62512	SRR1957884	19			yes
6436	SRR1967514	19			yes
90492	SRR1966023	313			yes
46108	SRR3049344	34			yes
96235	SRR1969857	313			yes
21105	SRR3049472	34			yes
53104	SRR1969854	313			yes
66856	SRR1958061	19			yes
71411	SRR1963298	34			yes
73643	SRR1963291	34			yes
21134	SRR3049876	19			yes
64932	SRR1958205	19			yes
58520	SRR1958202	34			yes
63534	SRR1958203	34			yes
46143	SRR1958201	34			yes
12113	SRR1966126	19			yes
60010	SRR1958209	19			yes
41974	SRR1967460	19			yes
38390	SRR1967461	19			yes
56938	SRR3048695	34			yes
48212	SRR1958518	19			yes
19653	SRR3049902	19			yes
57645	SRR1958513	34			yes
36467	SRR1966232	19			yes
58519	SRR1958688	19			yes
45967	SRR1967488	34			yes
25254	SRR1966234	34			yes
68660	SRR1966235	34			yes
73541	SRR1963341	34			yes
71382	SRR1963343	19			yes
93519	SRR1966239	34			yes
57608	SRR1958686	19			yes
43424	SRR1965903	34			yes
18653	SRR3048779	19			yes
63870	SRR1967051	19			yes
3543-2002	ERR038775	19	yes		yes
2798-2001	ERR038774	19	yes		yes
1731-1999	ERR038771	19	yes		yes
6887-2000	ERR038773	19	yes		yes
41972	SRR1967295	19			yes
22241	SRR1967292	19			yes
50307	SRR1967290	34			yes
96947	SRR1966834	34			yes
31619	SRR1966835	19			yes
4300-2001	ERR029230	19	yes		yes
S01960-05	ERR029231	19	yes	yes	yes
S07292-07	ERR029234	19	yes		yes
S04782-03	ERR029235	19	yes		yes
41978	SRR1965832	34			yes
97857	SRR1965836	34			yes
73637	SRR1963199	34			yes
31903	SRR1969930	19			yes
120612	SRR3286888	34			yes
123980	SRR3286884	34			yes
65409	SRR1967188	34			yes
39432	SRR1965297	34			yes
119442	SRR3286883	19			yes
40254	SRR1968187	34			yes
73540	SRR1959255	34			yes
65359	SRR1965166	19			yes
73539	SRR1959251	34			yes
71566	SRR1959499	568			yes
83301	SRR1969858	34			yes
60383	SRR1957885	19			yes
22244	SRR1970326	19			yes
70690	SRR1959493	19			yes
66489	SRR1957881	34			yes
71369	SRR1959495	34			yes
46089	SRR1957883	34			yes
71546	SRR1959497	34			yes
94079	SRR1968670	34			yes
63929	SRR1968676	34			yes
40260	SRR1967982	19			yes
24048	SRR1968072	19			yes
39456	SRR1968071	34			yes
69774	SRR1960081	19			yes
7420	SRR1968690	19			yes
3767	SRR1968694	34			yes
37801	SRR1968695	34			yes
116042	SRR3286714	34			yes
117214	SRR3286715	34			yes
96943	SRR1969618	34			yes
23512	SRR1970215	19			yes
26660	SRR1970219	19			yes
36465	SRR1969610	568			yes
63544	SRR1958053	34			yes
51274	SRR1967874	19			yes
91248	SRR1967873	34			yes
169638	SRR3284716	19			yes
128220	SRR3284717	34			yes
107098	SRR3284714	19			yes
119450	SRR3284715	34			yes
23510	SRR1968528	34			yes
65363	SRR1967722	19			yes
178656	SRR3285379	19			yes
104251	SRR3285378	19			yes
90183	SRR1968525	34			yes
161832	SRR3285374	34			yes
3774	SRR1968522	34			yes
12175	SRR1968523	19			yes
73106	SRR1965583	19			yes
40775	SRR1965582	34			yes
95269	SRR3049482	34			yes
65041	SRR1970138	19			yes
41979	SRR1965589	34			yes
38397	SRR1970132	19			yes
25232	SRR3049317	19			yes
73193	SRR1965342	34			yes
48143	SRR3049314	19			yes
40330	SRR3049318	19			yes
41980	SRR1968458	34			yes
50832	SRR1969100	34			yes
129407	SRR3285288	19			yes
168509	SRR3284807	19			yes
50849	SRR1969106	19			yes
91286	SRR1968450	34			yes
172501	SRR3285282	34			yes
207563	SRR3285281	34			yes
153173	SRR3284809	34			yes
66876	SRR1963406	34			yes
74294	SRR1963407	34			yes
65364	SRR1967613	19			yes
63584	SRR1969320	19			yes
96224	SRR1969327	19			yes
48144	SRR3048843	34			yes
24034	SRR3048847	34			yes
133191	SRR3322970	19			yes
131465	SRR3322972	34			yes
91289	SRR1970041	34			yes
87394	SRR1970045	19			yes
38764	SRR1970049	19			yes
37795	SRR1966580	34			yes
24050	SRR1966581	34			yes
48217	SRR1958670	19			yes
50138	SRR1958470	19			yes
62534	SRR1958473	34			yes
48209	SRR1958472	34			yes
40777	SRR1965754	19			yes
18559	SRR3049268	34			yes
21838	SRR3049263	19			yes
89905	SRR1966059	34			yes
83715	SRR3048993	19			yes
50146	SRR1958075	34			yes
50142	SRR1958071	34			yes
46609	SRR1958073	19			yes
99769	SRR3049466	34			yes
29936	SRR3048518	34			yes
60037	SRR3048519	19			yes
45592	SRR1968980	19			yes
40352	SRR1968981	34			yes
48267	SRR1958214	19			yes
21839	SRR3049861	19			yes
1499	SRR3049860	19			yes
72316	SRR1966137	34			yes
98243	SRR1966131	34			yes
U319	ERR024417	19	yes		yes
12127	SRR1967471	34			yes
63009	SRR1965627	34			yes
85731	SRR1967474	34			yes
173538	SRR3284711	34			yes
U277	ERR024410	568	yes		yes
69703	SRR1960987	19			yes
78741	SRR1960985	34			yes
80320	SRR1960982	19			yes
203641	SRR3285376	34			yes
123893	SRR3322370	19			yes
48207	SRR1958502	19			yes
7403	SRR1966220	19			yes
80316	SRR1963378	19			yes
71529	SRR1963379	19			yes
27047	SRR1966226	19			yes
71381	SRR1963374	19			yes
100491	SRR3286566	19			yes
45597	SRR1968178	34			yes
71377	SRR1963370	19			yes
53044	SRR3049485	19			yes
40786	SRR1968852	19			yes
7421	SRR1967397	213			yes
37032	SRR1970136	34			yes
65417	SRR1967069	19			yes
4061-1997	ERR038762	19	yes		yes
S03512-08	ERR038763	19	yes		yes
1013-1997	ERR038760	19	yes		yes
75988	SRR1967265	34			yes
94254	SRR1966820	34			yes
41950	SRR1966826	34			yes
90467	SRR1965809	19			yes
69916	SRR1965802	34			yes
38399	SRR1965343	34			yes
120584	SRR3286893	19			yes
119516	SRR3286892	34			yes
123981	SRR3286897	19			yes
122218	SRR3286896	34			yes
119484	SRR3286895	34			yes
122645	SRR3286894	19			yes
94232	SRR1966917	19			yes
62983	SRR1968496	34			yes
119483	SRR3286899	34			yes
70692	SRR1959248	34			yes
79094	SRR1959242	34			yes
34143	SRR1969827	19			yes
9448	SRR1969825	19			yes
36375	SRR1969823	19			yes
5345	SRR1968666	34			yes
90481	SRR1968663	19			yes
50318	SRR1969540	34			yes
9302	SRR1968669	34			yes
41982	SRR1968668	19			yes
93521	SRR1968061	313			yes
72317	SRR1968062	34			yes
41970	SRR1967087	19			yes
116039	SRR3286703	34			yes
71413	SRR1960058	34			yes
114052	SRR3286706	34			yes
113072	SRR3286705	99			yes
109877	SRR3286704	34			yes
113490	SRR3286709	34			yes
79071	SRR1960053	34			yes
5916	SRR1970264	313			yes
63038	SRR1969625	19			yes
65023	SRR1969628	19			yes
48271	SRR1957989	34			yes
9258	SRR1967882	19			yes
39471	SRR1968204	34			yes
69941	SRR1968207	34			yes
63677	SRR1968201	34			yes
61899	SRR1967884	19			yes
78603	SRR1960189	34			yes
79028	SRR1960186	19			yes
75756	SRR1960187	34			yes
71373	SRR1960184	19			yes
71559	SRR1960185	34			yes
68865	SRR1960180	34			yes
7384	SRR1968532	34			yes
129496	SRR3285380	34			yes
37099	SRR1968536	19			yes
190786	SRR3285384	19			yes
29304	SRR3049833	34			yes
65012	SRR1970121	19			yes
84405	SRR1970120	19			yes
86880	SRR1969485	19			yes
45602	SRR1969486	34			yes
34166	SRR1969480	34			yes
6477	SRR1969481	19			yes
12146	SRR1965331	19			yes
48245	SRR1958173	19			yes
50345	SRR1965896	19			yes
195809	SRR3284811	19			yes
163184	SRR3284810	34			yes
73124	SRR1969136	34			yes
185457	SRR3284812	34			yes
6440	SRR1969130	19			yes
129417	SRR3284814	19			yes
199856	SRR3284816	34			yes
197006	SRR3284819	34			yes
140701	SRR3284818	34			yes
91283	SRR1968445	34			yes
74282	SRR1963412	19			yes
34163	SRR1969317	568			yes
29957	SRR3048857	34			yes
56939	SRR3049584	34			yes
56969	SRR3049580	19			yes
90498	SRR1966593	313			yes
53107	SRR1966591	34			yes
24046	SRR1970057	34			yes
21079	SRR3049077	34			yes
68680	SRR1965244	19			yes
1501	SRR3049071	34			yes
69938	SRR1969008	34			yes
32541	SRR1969000	34			yes
94080	SRR1969001	34			yes
32552	SRR1969554	19			yes
54003	SRR1958444	19			yes
58516	SRR1958194	34			yes
63566	SRR1958440	34			yes
46145	SRR1958443	34			yes
54062	SRR1958449	34			yes
96946	SRR1966044	34			yes
38761	SRR1966047	19			yes
95226	SRR3049296	19			yes
97267	SRR3049297	34			yes
45964	SRR1966049	34			yes
99056	SRR3049102	34			yes
97266	SRR3049101	34			yes
25180	SRR3048981	19			yes
49737	SRR1958048	34			yes
95222	SRR3049457	34			yes
99766	SRR3049451	19			yes
107259	SRR3322411	34			yes
45266	SRR3049850	34			yes
49736	SRR1958221	34			yes
57658	SRR1958223	34			yes
32547	SRR1965637	19			yes
91260	SRR1965634	34			yes
9267	SRR1967406	19			yes
129426	SRR3322099	19			yes
120635	SRR3322096	34			yes
107266	SRR3322097	19			yes
130381	SRR3322094	34			yes
127541	SRR3322091	19			yes
9115-1995	ERR028631	19	yes	yes	yes
7396-1998	ERR028633	98	yes		yes
S04744-08	ERR028632	19	yes		yes
S08313-02	ERR028635	19	yes		yes
388-1998	ERR028634	19	yes		yes
S06356-04	ERR028637	2864	yes		yes
S04454-08	ERR028636	19	yes		yes
S06281-04	ERR028639	19	yes		yes
S01491-06	ERR028638	19	yes		yes
83332	SRR1966454	34			yes
48219	SRR1958538	34			yes
62533	SRR1958532	34			yes
46628	SRR1958533	19			yes
62998	SRR1968842	19			yes
9289	SRR1967318	34			yes
79070	SRR1963360	34			yes
94089	SRR1968847	34			yes
31640	SRR1968846	19			yes
68682	SRR1965928	34			yes
37766	SRR1967312	34			yes
80327	SRR1963369	34			yes
65352	SRR1968848	19			yes
18544	SRR3048728	19			yes
10382-1995	ERR038759	19	yes		yes
68658	SRR1967074	34			yes
10177-1993	ERR038757	19	yes		yes
21083	SRR3048726	19			yes
S09304-02	ERR029218	19	yes		yes
6164-1997	ERR029219	19	yes	yes	yes
129430	SRR3286950	34			yes
129431	SRR3286956	19			yes
129419	SRR3286955	19			yes
14526	SRR1967279	34			yes
128218	SRR3286958	34			yes
S03433-05	ERR029213	19	yes		yes
S05416-06	ERR029214	34	yes		yes
5465-1998	ERR029215	Novel*	yes		yes
S05081-04	ERR029216	19	yes		yes
S00060-07	ERR029217	19	yes		yes
S05092-07	ERR024640	34		yes
40357	SRR1965812	19			yes
38753	SRR1965816	34			yes
50325	SRR1965815	19			yes
67561	SRR1965814	19			yes
123965	SRR3286864	34			yes
83676	SRR1969955	323			yes
78691	SRR1959274	34			yes
23514	SRR1965108	19			yes
74317	SRR1959472	19			yes
74291	SRR1959473	34			yes
79097	SRR1959478	19			yes
94229	SRR1965751	34			yes
81171	SRR1963222	19			yes
97858	SRR1968057	34			yes
78710	SRR1963082	19			yes
71578	SRR1963083	19			yes
37051	SRR1968052	313			yes
27790	SRR1967093	19			yes
85715	SRR1968940	34			yes
69728	SRR1960264	19			yes
71590	SRR1960687	34			yes
80357	SRR1960686	19			yes
80337	SRR1960689	34			yes
68681	SRR1966841	2083			yes
41971	SRR1966840	34			yes
118943	SRR3286776	34			yes
71376	SRR1960041	19			yes
46106	SRR1957998	34			yes
75962	SRR1966843	19			yes
78678	SRR1960045	19			yes
13805	SRR1969394	34			yes
118893	SRR3286779	19			yes
38398	SRR1969637	34			yes
52971	SRR1970277	19			yes
41959	SRR1970276	19			yes
83300	SRR1968234	34			yes
S06578-07	ERR024637	34		yes
37796	SRR1968237	19			yes
73093	SRR1967893	34			yes
129428	SRR3285397	19			yes
205730	SRR3285396	34			yes
140200	SRR3285399	19			yes
187510	SRR3285398	34			yes
96944	SRR1968549	34			yes
105990	SRR3286608	34			yes
93510	SRR1969498	34			yes
38757	SRR1966456	34			yes
86846	SRR1970116	34			yes
84441	SRR1969492	313			yes
107229	SRR3286600	34			yes
73129	SRR1966459	34			yes
69279	SRR1969497	34			yes
107219	SRR3286607	19			yes
104250	SRR3286604	34			yes
13374	SRR1965324	19			yes
51247	SRR1969122	323			yes
9416	SRR1969121	34			yes
43414	SRR1959296	34			yes
75996	SRR1965328	34			yes
143550	SRR3284825	34			yes
29955	SRR3049633	19			yes
6487	SRR1968308	34			yes
203395	SRR3284821	19			yes
118892	SRR3284823	19			yes
105337	SRR3284828	34			yes
152360	SRR3284829	19			yes
60392	SRR1957846	34			yes
38762	SRR1967679	34			yes
S00250-07	ERR039364	19	yes		yes
5102-1999	ERR039367	19	yes		yes
L00961-04	ERR039366	19	yes		yes
S02909-08	ERR039369	34	yes		yes
69263	SRR1967674	19			yes
56123	SRR1967677	34			yes
101309	SRR3286634	34			yes
29951	SRR3049591	34			yes
73130	SRR1970065	34			yes
81169	SRR1959120	34			yes
142192	SRR3284739	34			yes
31946	SRR1969019	19			yes
182188	SRR3284730	34			yes
110952	SRR3284731	34			yes
32378	SRR1969014	34			yes
178935	SRR3284734	34			yes
48213	SRR1958459	19			yes
53990	SRR1958458	34			yes
26667	SRR1966941	34			yes
54065	SRR1958185	34			yes
94257	SRR1966079	34			yes
48284	SRR1958181	34			yes
54044	SRR1958189	19			yes
21865	SRR3049283	34			yes
6479	SRR3049286	34			yes
40266	SRR1966673	19			yes
29305	SRR3049442	34			yes
77340	SRR3049441	19			yes
18558	SRR3049115	34			yes
5851	SRR3048536	313			yes
63563	SRR1958237	34			yes
53988	SRR1958233	34			yes
18562	SRR3048539	34			yes
83336	SRR1966112	34			yes
45994	SRR1965648	19			yes
39474	SRR1965644	34			yes
U288	ERR024411	19	yes		yes
128202	SRR3321997	3235			yes
U313	ERR024413	19	yes		yes
9445	SRR1967415	34			yes
83352	SRR1967417	19			yes
69883	SRR1967413	34			yes
14107	SRR1967419	313			yes
818-1998	ERR028296	568	yes		yes
21860	SRR3048886	19			yes
79096	SRR1963514	34			yes
18561	SRR3049935	34			yes
36373	SRR1966203	19			yes
5830	SRR1967309	19			yes
36511	SRR1968837	34			yes
26659	SRR1968835	34			yes
75673	SRR1963313	34			yes
70687	SRR1963318	19			yes
57096	SRR1968378	34			yes
11671-1996	ERR038761	19	yes		yes
91280	SRR1968273	19			yes
132059	SRR3322628	19			yes
129408	SRR3286940	19			yes
96931	SRR1967247	19			yes
129421	SRR3286945	34			yes
12128	SRR1967241	34			yes
129436	SRR3286949	19			yes
79064	SRR1963223	34			yes
63900	SRR1966847	34			yes
71370	SRR1963221	19			yes
3737	SRR1967248	313			yes
46567	SRR1967249	34			yes
69895	SRR1968944	34			yes
69187	SRR1963225	34			yes
S02724-05	ERR024634	19	yes		yes
13847	SRR1968149	34			yes
75947	SRR1967703	34			yes
45562	SRR1969947	19			yes
13397	SRR1969941	568			yes
ST13123	GCF_001623705.1	19	yes
22495	GCA_001886995.1	Novel*	yes
FORC_015	GCF_000993725.1	413	yes
SL1344RX	GCA_001587055.1	19	yes
ST1120	GCF_002201855.1	19	yes
H2662-08-1997	GCF_001623825.1	19	yes
RM10607	GCF_002009155.1	19	yes
CDC 2011K-1702	GCF_001623685.1	19	yes
CVM N57658F	SRR3295855	34	yes
DT160_123	ERR1740507	19	yes
YU39	GCF_001006525.1	213	yes
ST1126-1	GCF_001623725.1	19	yes
798	GCA_000252875.1	Novel*	yes
CFSAN044620	SRR3115214	34	yes
RM9437	GCA_001617585.1	19	yes
81741	GCF_001989635.1	34	yes
TW-Stm6	GCF_002210025.1	34	yes
DT160_124	ERR1740508	19	yes
DT160_125	ERR1740509	19	yes
FDAARGOS_321	GCF_002209225.1	19	yes
CDC 2009K-1640	GCF_001623805.1	19	yes
CDC 2010K-1587	GCF_001623645.1	19	yes
WW012	GCA_002313125.1	34	yes
3114	GCA_000499465.2	142	yes
SOHS 02-68	GCF_001577505.1	302	yes
CDC 2011K-0870	GCF_000973645.1	19	yes
USDA-ARS-USMARC-1899	GCF_000941015.1	19	yes
ST073	GCF_001623765.1	19	yes
ST931R	GCF_001729225.1	19	yes
BL10	GCA_002762135.1	36	yes
SA972816	GCF_001700595.1	19	yes
LT2	GCA_000006945.1	19	yes
CFSAN001921	GCA_000430145.3	19	yes
DT104	GCA_000493675.1	19	yes
ST03-F34	GCF_001623845.1	19	yes
UK-1	GCA_000213635.1	19	yes
CDC 2009K-2059	GCF_001623775.1	19	yes
DT160_128	ERR1740511	19	yes
DT160_127	ERR1740510	19	yes
ADRDL-16-7374	SRR4345505	34	yes
RM10961	GCF_001922185.1	19	yes
YU15	GCF_001576255.1	19	yes
FDAARGOS_312	GCF_002208965.1	19	yes
STMU2UK	GCF_900184385.1	313	yes
FORC_020	GCF_001454965.1	166	yes
S04698-09	GCF_001540845.1	34	yes	yes
CFSAN041448	SRR2971405	34	yes
LT2 14028S	GCA_000022165.1	19	yes
DT2	GCA_000493535.1	128	yes
CFSAN044617	SRR3115220	34	yes
ST4/74	GCA_000188735.1	19	yes
D23580	GCA_000027025.1	313	yes
22792	GCF_001887015.1	99*	yes
U288	GCA_000380325.1	-87	yes
SO2	GCF_001576275.1	302	yes
T000240	GCA_000283735.1	19	yes
CFSAN008157	GCF_001558355.1	19	yes
L-3553	GCA_000828595.1	19	yes
33676	GCF_001293505.1	213	yes
ST2254-1	GCF_001623745.1	19	yes
SL1344	GCA_000210855.2	19	yes
VNB151-sc-2315230	GCA_900166885.1	34	yes
NC983	GCF_001705365.1	19*	yes
ATCC 13311	GCF_000743055.1	2066	yes
VNP20009	GCF_000715155.1	19	yes
CFSAN044629	SRR3131117	34	yes
138736	GCF_000636135.1	19	yes
