# Supplementary material for: SGI-4 in Monophasic Salmonella Typhimurium ST34 Is a Novel ICE That Enhances Resistance to Copper
Source: Front Microbiol. 2019 May 24;10:1118. doi: 10.3389/fmicb.2019.01118 (PMC6543542; doi:10.3389/fmicb.2019.01118)
Supplement: Table S3 — Gene model for SGI-4 including gene designation, annotation, SLE core genome and nucleotide sequence of predicted coding sequences. [file Table_3.XLSX]

## Sheet: Sheet1
		SGI-4 orfs and sequence annotation
ORF	gene	BLAST consensus annotation (>80% identity)	Product/ putative function	Stop codon Usage	Domain homology	SLE core gene	Size (bp)	Nucleotide sequence
1	parA	parA	Chromosome partitioning ATPase	TGA	p-loop_NTPase	Yes	873	ATGAAAATTTTACCCGTTATTTCCCCAAAAGGCGGTGAAGGTAAATCGACTTTTGCTGCTTACCTCGCTGGTTTTCTTGCCGATGCAGGTGTGAAGACACTTCTTATTGATGCCGACTGGACCCAGCCGACGGCCAGCAGCATTTTTGCTCTTAATAAAGAAGCGCTGTTCGGACTGTATGAGCTTCTCATGCAGACGATCCCCGACCCAGTTCAGGCTATTTCTCAGACCTCAATAGATAATCTGGACCTTATTTACTCAAACGATCCAGACGAACTTCTGCCGACAGCGATGCTGCACGCGGCAGATGGTCGTATCCGCTTAAGGAATATTCTTCAGCATCCAGCCTTTTCCCGCTACGGGGCTATTATTATCGACTCCAAAGGTGCCACCGGGGTG…
2		Hypothetical protein	Multispecies hypothetical - unknown	TGA	No putative homology	Yes	357	ATGAGCCGTAATCAAATTTGGCGTGTCGTTGCTTATTCCACTGATACATACAAGGGGCATGAAGAGGTTCATGTGTTTGTTGATGCTCCTGATTACGAAACAGCAAATGAGCATATTTACGAGCGTCTGGCTGAGGAATGGGGTCTTCCGAGGGGTTTTATTGATATATACAACCTGTGGAATGAATCAGAACTTCGCGATATGTCCACAGGAGCACAAATGCCAGCCGGGCTGCCGTTGCTGGAGTCTGGAGGCGGGAATGGAGAGGTGTATTACGATTGGGAGCCTTTGATTCTGGTTGCGTCTGCCCGCCTGCGTAAAGTTCTGGAGTGTGCGCTGCAGGAGGTGCCAGCATGA
3		Hypothetical protein	Multispecies hypothetical - unknown	TGA	No putative homology	Yes	243	ATGAGCAACATGACTATCAATGCCATTCTGACGCAGCTTCTGGAGCGACAGCCTTATGACGATAATCCCGTTGGAACTGAACCAGCAACCTGTGTTGGATGCGGTTGTACAGACAATAACGCCTGCGTGAACGAATACCGTGAAACCTGCTACTGGCTTAAGGTGAATCGCGAAACAGGGATGGGGGTTTGTTCCTGTTGTCCTGAGTTCCTGAGCCACCCTTGCACACCAGATTTCGACTGA
4	dnaB	dnaB	Replicative DNA helicase	TGA	DnaB C & N terminals	Yes	1371	ATGGACAAAACAAATATTCCCCACTCGGCAGAAGCAGAGCAGGCCGTTCTGGGCGGATTAATGCTGGATAACGACCGCTGGGATGAAGTGGTTTTATTGCTGGCGCCGGATGATTTCTTTGTGGGCTGGCACCGTGCCATTTACCGGGCAATGGCTGAGCTGGTCGGTGAAAGTCTGCCGCTGGATCTGATTACGCTTTCTGACCGGATGGAGAATGCTGGTTTGCTGGAGCGGGTTGGCGGCTTTGCTTATCTGGCTGAGTTGAGTAAGAACACGCCATCGGCCGCCAATATTCTGGCATATGCAGGGGTAGTGGCGGAAAAAAGCCGGCTACGCAAACTGCAGAGCGTCGGCAATATGCTGGTTGCTGACGTGCAGGCGTTGAATGCGCGCTCTTCT…
5	parB	ParB	parB nuclease domain containing protein	TAA	ParB Nuclease domain	Yes	1665	ATGAGCCGTAACCGCACGAATATTGGGGCCTCCATGCTCCAGCCGGGCCGCAGGACCTCGGGTAGCGTTGAGAGTACAATGGTGGTTGAAATGCCAATGGTTCTGACGATTGAGCAACTGGCACCAAACCCGGATAACCCCCGAACATCGCGTAATCCACGCTATGACGAGATAAAGGCGTCAATTAAGGCCCGCGGGCTGGATACGGTGCCGAAAGTCACCCGCGATCCGGATGGTGACCCGAATAAATATATTTTCAGTGATGGCGGTAACACCCGTTATCAGATACTGACGGAACTGTGGCATGAAACGGGGGAAGAGCGGTTTTTCCGCATCCATGTGCTCGTGAAGCCCTGGCCCGGGCGGCTCCAGTGTGTGATTGGTCATCTCGCGGAGAAT…
6		Hypothetical protein	Unknown	TGA	DUF2786		726	ATGATGAATAATGACAAACGCCAGGAGCGGCTGGTCAGTCTGGTCAGGAAACTGCTGGAACTGAGCCGGAGCAACAGCAATGCCCATGAAGCCGGACTGGCGCTTTCAAGGGCGCAGCGCCTGATGGAAAAATATGGTATCAGCGAGCTGGACGCCACGCTTTCGTCAGTTCGTGACGTTGCCTCTCAGAGCGCGCCATCCGAGGCCGAAAAGGTGCCTGAGTGGATGACCCGTCTGGCATGGGCGGTTGGTCATGCTTTTGGTTGTCGGCCTTACTTCTCATGGCGCAATACATCATCGGGCGCCTGTCGACGAACCGTAACATTTTATGGTTTCAGTGAACGGCCTGCCGTGGCGGCTTATGCTTTTGATGTGCTGACCCGCCAGTTGAAAGATGCC…
7		Hypothetical protein	Appears to be only ICE related from searches	TGA	4 transmembrane domains		426	ATGACGAAGCATCAACGGGTGTTGCTGTCGGGTCCCTCCCATTGTCTGTGGTGCGGTGTGGTATTGGGGCTGCTGGCCGCAGATATGTATCCCGGTGACGTTCCGGCATTTTCCGGGGCCGTTTTACGGGGGCTGGCTGTTGCCAGCTTCATTTCTGTCCTGCTGTGGATGATGGTGAGTTACCTGGAGGACATTTCCTGGACGTATATCTGGGGGGCGATGTTCCTGCCTCCGCTGGCCGCATTACTCCTCTGTCATGTGGGCTGGCTGGGTTACAGCTTTATTTTCTGGAAATGGGACTACGATTTTGCTCTCTTCATCCGGGAGGCGGTTCTGCCAGTTGTTTTCCTTGTGTGGGGAGCATGTAACTTCTTAATAGTCCCCTTTATCTTTTTGTTT…
8		Hypothetical protein	ICE related protein	TGA (Valine start)	DUF2875		609	GTGACTAATTCCGGTGGTTTATCTCAGGCTGCCAACGGGCTGCTGATGCAACTGGTGATGGATCTGAAAAGTGGCTATCTCCGTCGCTGTGAGTCGCTGGGGATCAAGCGAGAAGAGATGCAGATGTTGCAGGGACTCTCCCTTGAGGAGCTGCATTATCTCGCGAACAGCGAAGTTTCTGTGGTCAGCGTCAGCATCGATCACAGCAATCTGGTCAGCATGCTGCAACGGGCCAGAATGGAGCAAAAGCGCATGCAACGCATCGACCGGGCGCTGGCGCTGGGCAGTTCGATAGAGCTGATGCAGACATTTTTCGGGCTTTCCAGTACAGATGTGGCGGCCCGTCGCAGGATCGCCGGTATCGAAGCCCGATCCGGACGTGGCAATACGCTCGGGGAT…
9		Hypothetical protein	ICE related protein	TAG	No putative homology	Yes	249	ATGAGGATGAAAATCGTTGGCCCCGACCTGTGGGCTTCTCCCGGTGTGCCATCGCAGTGCTGTCGTAAAGCCTTACGGCTGGTCAGTCAGTATCATCGTGGCGATCGTAATTATACCCGGCTTGAGGACCGGGGCTGTGGATACGTCAAGATTAATATTGGTCCATTCTGGCGTCTGCTCAGTCGTAACGGGGGCAGAACCTGGTTACTGCTGAGTCACGGGCGGTACAACTCAGCGATCCGCAAATAG
10		Hypothetical protein	Helix turn helix - possible DNA binding/transcriptional regulator	TGA	Helix-turn-helix	Yes	1239	ATGACGCTGCCTGCGGACAGCCTGATAGCGTTTACGCTGGAAAAAATGAATGCCCGTCTGGTGGCTAATCCGCTGCTCGATGACGGACGGGTACGCAGCGGCCTGCTGTTTACGGGGAACATGCATGATGCCATCCCCCGAAGGCTGTTGCTGGATCCACGGCTTTCCCCCCTTGATAAGATGGGCTGGATGATGATCCGCCTGTATGCGCAGAATAATGAAGGCGCGATATTCCCCAGTTATGATGAGCTGCAGGTGCAACTGGCTTCCCCGGGTAAAGGTAAAGCCTCCCGTGAAACCGTTAGCCGGGTGTTGCTGATGTTACGAATAACCGGCTGGCTCAGCCTGTGTAAGCGGGTTCGCGACGATAAAGGGCGGGTTCGCGGCAATATCTACGCG…
11		Hypothetical protein	Repeat region & N-terminal signal peptide	TAA	N-terminal signal peptide	Yes	435	ATGATTAAAAAGTATACGGCGCTGGCACTGCCAGCAGTGGTTAAAAAGCGTACGGCATTGGCACTGCCAACAGTGGTCAAAAAGTATACGGTGTTGGCACTGCCAGCAGTGGTTAAAAAGTATACGGTGCTGGCACTGCCAGCAGCGGTCAAAAAGCGTACGGTGTTAGCACTGCCAACAGTGGTTAAAAAGTATACGGTGCTGGCACTGCCAGCAGTGGTCAAAAAGTGTATGGCGTTGGCACTGCCAACAGTGGTTAAAAAGTATACGGTGCTGGCGCTGCCAGCAGTGGTCAAAAAGTGTACGGCGTTGGCACTGCCAACAGCGGTCAAAAAGTGTACGGTGCTGGCACTGCCAGAAGTGGTTAAAAAGCGTACGGTATTGGCACTGCCAGCAGTG…
12		Integrating conjugative element protein	ICE related protein	TGA	DUF1847	Yes	756	ATGGAAAAGGGTAAAAAGAACGCGGATGCGAAGGTCGGTAATGAAGCATCTTCACCGCGGGCAGGCGCACTACAGTCCGCACTCTCGGTAGAGCTTCATACTCACTATGCCATCAGATTATGGGAAGGGCGTAAGCAAAGTGACAGTAATTCCCGTAGTCTCCATGAGAAAAAACGGCCTGAAATCATTAGTATGCCAAAGGCCATTCAGCGTGCCGGGGTGGCTTCCCGGGATTCAGCAGCAGATAACCCTTATGCTGATATGGTACTGGTGAAGCTGGAAACCACACTTCACATGGCGTCCAATAAGATCAGTACGATAGTGAATGAACTGGATGTGATTCTGACAGCTGTTCCCAAAGGGATAACGCTTTCTGACATTGCGTCTGCGCATCCTCTG…
13	topB	DNA Topoisomerase III	DNA Topoisomerase	TAA	Toprim/Topoisom	Yes	2046	ATGCAGCTTTATCTGTGTGAGAAACCGTCTCAGGCGAAAGATATTGCGCGGGTTCTCGGCATCAGTAAACGGGGACAGGGATTTATCAGTGGTGGCAATATCACCGTCACCTGGGCCATTGGCCATCTGCTGGAGCAGGCCAGCCCGGATGCTTATGGCGAACAGTTTGGTAAACCCTGGCGGGCCGATGTGCTCCCGGTTTTACCTGATAACTGGAAAATGGTGGTTAAACCCCAGACCCGGGATCAGTTCACGGTTATCAGTAAGCTGCTGAAGCAGGCCGGAGAGGTGATTATTGCCACTGATGCTGACCGGGAAGGTGAGGTTATCGCCCGTGAGCTGCTGGCGTATTGTGGATATCGTGGCGCGGTACGTCGGCTATGGTTATCCGCGCTGGAC…
14		Hypothetical protein	ICE related protein	TGA	DUF3577	Yes	465	ATGTCTGCAAATAATCCTGCTTCCGGCAAAACGGAATATTTCAACCTGACCATTAAAGGTCTGGGATATCTTAGCAATATTCGCCAGGTCAATCTTCAGAACGGCTCTTTTCTCAGTTGTGTGATTAACGCGCTGAGTGGTCCGACGGATAACCCGGTATATGTTCGCTTTGATGTTTCCGTTGCCGGCAAAGAAGCGACCAGCCTGATTGGTCGCTGTCAGAAAGCCGTTGATGAGGATAAAAAAGTCCTTATCGGCTTCACCTTAAGTAATCCGTCCACGGATATCTTTACGCTTAACAAAGGCGATCATGCCGGCGAGCAGCGTGTCAGCCTGAAAGCCCGCTTAATAAAAGTGGACTGGATAAAAATAGGCCAGGATATGGTTTATAAGACTGAA…
15		Hypothetical protein	ICE related protein	TAA	No putative homology	Yes	204	ATGAATAATTCAACAGGAATTCTGGCAGCAGAGTCCGGTTTTACTTTACCTTTGCAGGTGCTCAAAAGCGGTCGCGGTTATTATATCGGTACGGCAAATCATGAGGGATCTGTTTCCCGTGAGTCTGAAGAATACTTCAGTACCCATAAAAAAGCGGTTCAGGCGTTCACCACTGGTGCCTGGACTCAACGTGAGTGGGCATAA
16	ssB	ssB	single stranded DNA binding protein	TGA	single stranded binding domain	Yes	561	ATGGCTTCACGTGGAATTAACAAAGTCATTCTGGTTGGAAATTTAGGCCAGGATCCTGAAGTGCGCTATATGCCCAACAGTAACGCAGTGACCACGCTGTCGATCGCGACTTCAGAGAGCTGGCGCGATAAGCAAACCGGCGAAATGAAAGAGCAGACCGAATGGCACCGTGTTGTGCTGTTCGGCAAACTGGCGGAAGTGGCCAGTGAATATCTGCGTAAAGGCTCACAAGTGTATATTGAAGGCCAGTTACGTACCCGTAAATGGCAGGATCAGCATGGCCAGGATCGTTATTCTACCGAAGTGGTGGTCAACGTGAACGGTAGCATGCAGATGCTGGGGAGTCGTCAGCACTCGGGCAGCCCCTCCTCTCAACACCAGGGCTCTCAACAGCAGGGA…
17		Hypothetical protein	ICE related protein	TGA	DUF4160	Yes	237	GTGCCTACAGTATTAAGGATCGGCGCTTATCGATTCTACTTTTACAGCCATGAACCTAATGAACCGGCGCATGTCCATATTGATAAAGGCAATGCAACCGCTAAAATATGGTTACATGATATCAGTGTCGCGCGTAGTGTGGGATTTACTTCGCACGAGCTTCGTGAATTACAACGTCTGGTTAAAGAATATCAGATAACACTCCGGGAGGCCTGGGATGCTTACTTTACAAAGTGA
18		Hypothetical protein	ICE related protein	TAA	DUF2442	Yes	264	ATGCTTACTTTACAAAGTGAGAATGATATTCGCGTAATGAATGTCTATATTGATGATGATCGCCTGACGGTTGATCTCATGGATGGACGCAGTATCTCTGTGCCCGTTGCCTGGTTCCCGCGTCTTGCTGCTGGTACAACTGAGCAGCGACAAAACTGGGAGCTGTGTGGTGCTGGTCATGGTATCCACTGGCCTGAACTGGATGAGGACCTGAGTACCGAAGGGCTGCTTCGTGGTGCTAAAGGTGCGCTTCCACGACATTAA
19	pilL	pilL	Type IV B pilus protein	TGA	Conjugative Pilus Superfamily	Yes	597	ATGAAATTTCAACCCCGTTATAAGACCCTGTCTGTTGTTCTGCCGCTGCTTTTACTGGCCGGCTGCTCCTCTCCACCTCAGAAACTACAACAGCGTGAAGCCGCTGTACCCACGCCTTCCGTGGCTGTCACCCGCAATGTTCAGACCGTCGCGCCTGATGAATATGCCAGAACGCCGGAGGTGGTGCGTTATGACCGTTATCTGCTGGTCAGCACGGATCCGATGGCTGCCCAGCGCGATCCGCTGTTGCAGATTATTGATATACGTATCCCGTCATCCCTGCATCCGACAGTGGCGGATGCCCTGCGCTATACCCTGAAGCAGTCCGGCTATTCACTTTGCGCCACGGGACCGGCAAACGGTGTTCTGTATCGCCAGCCACTGCCAGCCGTGCAGTAT…
20		Hypothetical protein	Unknown: Transmembrane domain & coiled-coil domain	TAA	RapAC superfamily	Yes	723	ATGAGCGAAAAGAAAATCACTGAGTCTGTTCCCGCCGGGGAAAAGAGGCGTCTGTGGTCATGGTGGTCTGCTGCCGGCGTCTGTCTTTGTCTGATGATGGCAGCGGCCGGCTTTGTATTGTACGTGCTGGTCAGCGGCGTGACTGACCTGGATACTCGCCTTTCACGTCTGGAAGCACAGGATAATACAGCCACAACCAGCACGATGTTATCCACTCTTCAGTCGCAGGTCTCAACGCTGCAGGCCGGGCTGGCCGATAACCAGCAGCGCGTGGCCGCACTACAGAAAGAGACTGAAGCCCGGACCGGGCCCTCGCAGGAACTGGCCACTCTGCAGGCATCTGCAGCGCGGCTGCAACAGGCGCAGCAGGAGATGGAGACCCGGCTGAGTGCGCTTGCT…
21		Hypothetical protein	Conjugative transfer protein	TGA	conj_TIGR0379	Yes	705	ATGCAATTGAAACTGACTTTTCTGGCGCTGGTCATGCTGAGTTCGCAGGCTCTGGCGGGCACAGATATCTCCGTCGTTGAAAACTCGCAAACCACACAGAGCCAGACGCAGTCCCTGCAGCAGAAAGCTGGCGAATGGGGGCTAAGCCCGGAGGATTACCAGCGGTATCAGCAACTGATGAATGGCCCCAGGGGGATTCAGTCCCCGGGGCTGGACCCACTCTCGGCGCTGGGGATTGAGGCCCGCACGCCGGCAGAGCGCCGTCAGTATGCGGAAAAATGGGTTAAAGAGGAGTTTGCCCGTACGCAAAAAGAACTGGATTTCCAGCGGGAAATCAATACGGCATGGCAACGGCTTTATCCGGACAGACTGCCGGTGAAACTGGGGAATGCTGCCGGT…
22		lytA - lytic transglycosylase	lytic transglycosylase	TGA	lysozyme-like superfamily	Yes	675	ATGGCATATCGCCGCATTCTGATCGCCCTGATGCTGGCTGTAAGTGGCAGTGCAACGGCAGCAGGTGAGACTGTACCGGAAGGGTATATCCGGGTGGCCGTTGCGCATGGGGTACCGCCGGAAGCGCTCTATTCTGTCTCGCTAACGGAAACCGCTATGGCGCCACGATCAATTGCTGCGGTGGTCAGGCAGAAGACAAATCTGCCTGCGGTGAGTCGTCCCTGGCCGTGGACGATTAATGTGGCGGGTAAGGGATACCGCTACGCCAGTCGTCTGGAGGCCTGGCGGGCGCTGCAGGTTTTTATGTCACGCTATTCCCTTAAACGTATTGATGTCGGTCTGGCTCAGGTAAACCTGGGCTGGAACGGGCATCACTTTGTGTCGACCTGGGCGGCGTTT…
23		Conjugative transfer protein	Conjugative transfer protein	TGA	DUF2859		513	ATGAAAAAACTGTTTTTAATGATGTGTCTTTTTCTGCCCCTGACGGGCCATGCCGGACTGAACGTCCTCGCTGACCTCGGCGGAGAAGATGCCACGCCTTATTTTGACGGCATTAATAAACAACCCGGCCTGCCGGAGGCATCGCCGGCAACCACACAGCCGCCAGTTTCTACAATGGCAGCGATGTTTCCGATCAACACGCCGGAGATGACGCCGGGGACGGTGGAGGATCGTCCGCTACAGTTGCCGGGCATTGGTGCGCTTTTCCTTATCGGTGATGACGAACAGTCTCGGTACTGGCTGGCGGAGAATGCGCAGGCGCTAATTGCCCGGCATGCGGCAGGCATGATTGTCAGTGTTGACAGTGCGTCGGCTGTTGAATCATTGCGGGATCTGGCT…
24		Restriction endonuclease	Restriction endonuclease	TGA	Mrr_cat	Yes	600	ATGAGTGCACTGCAACTGAGTGCTGCGCTGTTGGTCAACCCATTGCCGGCCCTGCTTCTGGCGGCGCTATTTATCCTGGTGATGCTGCGTCTGAGCTTTCGCCAGCGGGAGAAAGCCAGCGTTCGTCGCCACCGTCGCTATCAGGCTGCGGCGGCACGGGTGCTGGAAAAACTGGGCACTCTTCCGGGGGATGGCCAGCGTATGCGGTACCTGCGCAAAATTAACCCTTATGTATTTGAGGAATTGCTGTTGCTGGCGCTGGAACGACAGGGGCTGACGGTCGTTCGTAATGCGTCTTACAGCGGGGATGGCGGCACTGACGGACAGGTCATTATTGATGACGAATGCTGGTTGATCCAGGCCAAACGCTACAGCCGGGCGATTACACCTACCCATATT…
25		Hypothetical protein	Unknown	TAA	No putative homology		504	ATGACATTTTCTTTACTGAGGACCTGGTGTCTCATCCTTGGCCGTTTATTTTTTGTGTGGCCGGCGTTACTGACCGGAGGTGTGATGCTGGTGATGGCCTTCTTGTCGCATCAGGGGGGCGTCGCATCGCGGCTGGATTATTACACATATGAGGCTACCCGCTGGCGCAACGCGCCGGAAGGGAGCCTTATGGTGCGGCGCTGTATCGATGCCGCTACGGACAATGCCGTATTCCCTGTTGCACCGCTGAGCGGGGATGAGTGGCATGTGATGGCAGCAAGGGAAACTGACTGCCCGACAGTGGCGGAACCGTTTGAACAGGCAGCAGAAAACGATATCCGTGCATTACACCTGCTGATGAAAATTGTTCTGGTGATCAGCGTTTGTCTGGAACTGTTT…
26	traD	traD	conjugative coupling factor TraD	TGA	p-loop_NTPase	Yes	2091	ATGAGTAACCGCTACGTGATTGAAGCCCTGTTGCGTCCGGCGGTTGAGCTGAATACTGCTGTCGTGGCCGGTATGGCGGCATATGTTTGTGTACAGGCTCCCTGGGCTGTGGCGCTGGCACCTTCAGTTAGTTATGTAACCGCGTCTGGCTTTGCAGTGTTATCTGTTGTGCGTGCCCGGCAAGGGATGAAGATTCTTCGTTATCGCCGCAATCTGACCCGGCTCCCCCGCTACGTCATGAGCGCCGGACAGATACCGGTCAGCCGTCAGCGCCTGTTTCTCGGGCGCGGGTTTCGCTGGACGCAAAAACACACCCAGCGACTGCAGGATACGCTACGTCCGGAAGTGGCGAAGTACCTGCAGCCGGGCTGGCTGTATCAGATCGCTCGCTGGCTGGAA…
27		ICE membrane protein	ICE related membrane protein	TAG	DUF4400	Yes	759	GTGGCTGAACCTCAGCGTAATAGTCCTCCTCCGCCCCGGCCGGAGAAGCCACATGGTTTGCTTTATAATGTGTTCTGGGGCTGGCCCTGGGCATTGATCGGCATGCTGCTGGGTTCGCTGATGTTGAGCCTGCTGATTGAGTACACCGGCATAGCGTTCTTCTGGCCGGAAGCGGGGGCAGCCCACAGCGAGGCGGTGATGAATACCGAACTGGGCTGGCTGTCGACAGAATTCACCCGTAGCCTGTTGCTGTCTGAGCCTTCTGTGACTGTTGTTAAATGGGTAACAGTAGCGTATCAGTGGCTGTTTGTTGACAGTGGGTTTACTGGCTGGATAAAGCAGCAGAATGTGTTGCAGACTGGCAGCGATAACGAGCTGACCCGTAATCTGAACAACTGG…
28	arsR	arsR	Arsenic resistance operon repressor	TAA	Helix turn helix/transcriptional regulator		354	ATGCCTGAAATCTCATCCTTAAAACTCTTCAAAAACCTCTCCGATGAAACCCGTCTGGGCATCGTGCTGCTACTCAGAGAGATGGGTGAGCTTTGCGTGTGCGACCTCTGCACTGCGTTGGAACAGTCTCAGCCTAAGATCTCCCGTCATCTGGCAATGCTCCGGGAAAGTGGACTATTGCTGGATCGCAAACAGGGCAAATGGGTTCACTACCGTCTGTCCCCGTATATTCCTTCCTGGGCTGCTCAGGTGATTGAGCAGGCCTGGTTAAGCCAACAGGACGACGTACAGGCCATCGCCCGTAAGCTGGCATCGGCAAACTGCTCTGGTAGCGGTAAGGCTGTTTGCATCTAA
29	arsD	arsD	Resistance operon trans acting repressor	TGA	ArsD superfamily		363	ATGAAGACGTTAACGGTGTTTGACCCGGCAATGTGCTGCAGTACCGGCGTATGTGGCTCAGATGTCGATCAGGTTCTGGTTGATTTCTCTGCTGATGTGCTGTGGCTGAAAGGACGTGGCGTACAGGTTGAACGTTACAACCTGGCGCAGCAGCCCATGAGCTTTGTTCAGAATGAGAAAGCGAAAGCATTCCTCGAAGCATCTGGAGCAGAAGGGCTTCCGTTATTGCTGTTGGACGGTGAAACGGTGATGGCAGGGCGATATCCAAAACGCGCTGAGCTGGCTCGCTGGTTCGGTATTCCGCTGGAGAAGGTAGGGTTAGCTCCCACCAGCTGCTGTGGTGGTAATACTTCCTGTTGCTGA
30	arsA	arsA	Arsenic pump-driving ATPase	TAA	ArsA domains		1752	ATGAAATTCTTACAGAATATCCCGCCTTACCTGTTTTTTACCGGTAAGGGAGGTGTAGGAAAAACTTCTATTTCCTGCGCGACGGCTATCCGTCTTGCTGAACAGGGTAAGCGGGTTTTGCTGGTCAGTACCGATCCGGCCTCCAATGTCGGCCAGGTATTCGATCAGACTATCGGTAACACCATTCACCCTGTAACGGCAGTTCCTGGGCTTTCTGCTCTGGAGATTGACCCGCAGGAAGCTGCCCAGCAATACCGCGCCAGAATCGTTGATCCTATCAAAGGTCTTCTGCCTGATGACGTTGTTAACAGTATCAGCGAGCAGCTTTCAGGAGCCTGTACCACTGAGATTGCAGCGTTTGATGAGTTCACCGGCTTATTGACAGACGCTTCCCTGCTG…
31	arsB	arsB	ArsB pump membrane protein	TAA	ArsB domain		1290	ATGTTACTGGCAGGCGCTATTTTTTTCCTGACCATTGTTTTGGTTATCTGGCAACCGAAGGGATTAGGGATTGGCTGGAGTGCAATGCTGGGCGCAGGACTGGCTCTGATATCTGGCGTTGTGCATGTGGGAGATATTCCGGTGGTGTGGAATATCGTCTGGAACGCGACGGCGACCTTTATTGCCGTAATTATTATCAGCCTGCTGCTTGATGAGTCCGGTTTTTTCGAATGGGCAGCGCTGCACGTTTCCCGCTGGGGTAACGGTCGTGGACGTTTGCTCTTTACGTATATCGTTCTGCTCGGTGCGGCGGTGGCGGCACTGTTTGCCAACGATGGTGCGGCACTTATTCTGACGCCGATAGTCATCGCCATGCTGCTGGCATTAGGGTTCAGCAAA…
32	arsC	arsC	Arsenate reductase	TAA	ArsC domain		426	ATGAGCAACATCACTATTTATCACAATCCGGCCTGCGGCACGTCGCGTAATACGCTGGAGATGATCCGCAACAGCGGTAATGAACCGACCGTTATTCATTACCTTGAAAATCCACCGTCACGCGATGAGTTGGTCAAACTTATCGCAGATATGGGGATTACAGTACGGGCGCTGCTGCGTAAAAATGTCGAGCCTTATGAAGAACTGGGGCTTGCCGAAGACAAGTTTACTGACGATCAGTTAATCGATTTTATGCTTCAGCATCCGATCCTGATTAACCGCCCGATTGTGGTGACACCGTTGGGAACGCGCCTTTGCCGCCCTTCCGAAGTGGTACTGGATATTCTTCCGGATGCGCAAAAAGGCGCATTTGCTAAGGAAGACGGCGAGAAAGTCGTT…
33	bar	bar	Posphinothricin acetyltransferase	TGA	Acetyltransferase family		537	ATGCACATTATCAAAGCTGAAGAACAGCACATTACCGCGATACGCAATATCTATGCTCACCATGTTCTGCATGGTACAGGTAGCTTCGAAAACGAAGCTCCGGATACGCAGGAAATGCTTAACCGACTGAGGAACATTCAGTCTCGAGGATTCCCATGGTATGTCGCCCTGCAGGGCGATAAGGTCATCGGCTACTGTTATATTTCCCGTTACCGCGAACGCCATGCCTATCGGTTCACGGTTGAAAATTCGATATATATTGATCCGGCTTATCAGCGACAGGGCGTCGGAAAAGCACTGCTCGATCATGCATTAAAATGGGCCGAATCTCAGGGATATCGTCAGATGATTGCTGTTGTGGGTGACAGCGCTAACGTCGCTTCTGTTGCGCTGCATATC…
34	arsA	arsA	Arsenate pump-driving ATPase	TAA	ArsA domains		1758	ATGAATATGCCATTTTTAAAAGACATTCCCCCCTTCATCTTCTTCACCGGTAAAGGTGGCGTGGGTAAAACATCTCTGGCTTGTGCTACTGCGGTATGGCTGGCCGATCAGGGCAAGAAAACACTTCTGGTGAGTACCGATCCGGCCTCCAATGTCGGCCAGGTATTTAGCCAGACTATCGGCCACCGAATCACAGATATCAGTATCGTTCAAAATCTTGCGGCGATGGAAGTTGACCCGATGGCTGCAGCGCAAGCCTATCGTGACCGTGTGCTCGACCCTGTTCGTGAGCTGATGCCAGCCGATGTGGTCAGCAGCATTGAAGAACAGCTCTCCGGCTCATGCACCACGGAAATCGCGGCATTTGATGAGTTTACTGGTCTTCTTACCAACCATGAG…
35	arsD	arsD	Resistance operon trans acting repressor	TGA	ArsD superfamily		363	ATGTCAAAAATTGAGATCTTTGAAGCTGCAGGCTGCTGCGCAACCAGTAGCGTTGTGGTCAGTGACGAAGCCGTCAAATGGAACGCCAGCGCCGAATGGGCGAAAAAAAATGGCGTTGATATTCAGCGTTACAGCCTCGCGAAGAATCCGCAGCAGTTCCTGAATACGCCTGTTATCAAAGGGTTTCTGAACACATCAGGGATGGAATCCCTCCCTGTCACCTTACTTGACGGTAAGCTGGTAATGGCAGGCAAACTCCCGACTCGTGAAGATATAGCTCGTTGGGCAGGTACTCCGCTTACTCAGGACTGGAGTGAAGACAGTACGCAACCACGCTGCTGCTGCATTCCACGTATGCCTTAA
36	sigL	sigL	DNA directed RNA polymerse sigma-70 factor	TAA	Sigma-71 r2 & sigma-70 r4		546	ATGAACGATATAACGGCATTCAACAACTGCATGAGCGTGTTCTGGCGACAACATGAAGCAGAACTCTCTCGTTTTCTGACATCAAAGACTGGCGATAGCGAAAAAGCAGCTGACCTTCTGCAAGAGCTATTCCTGCGTGCCCGTGCTCATTCAGACAGTTTCTGCGAAATGGAGAATCCGCGAGCCTGGTTGTATCGGGCGGCGAGGAATCTGCTGATTGATGAGTACCGCACCACCAGGGAGTTTGTTGCGCTGGAAGAAGATGCCCCATTAACAGACGCATCGCCTGATGCAATCTCAACGCTGGATATTTGCCTGCCTGAAACATTACAGGCTTTACCCGAAGATGAGCGGTGGTTGATTGAAGAGTCCGACCTTAACCGGCGTCCCCAGCAGTCT…
37		Hypothetical protein	ICE/plasmid related protein	TGA	Plasmid related protein domain	Yes	342	ATGAATCATCCCCGTCCGGCCTGGCGATATATTGCCTGCATACCGGGCATCACCGGTCTGTTGCTGTTGGCCACATTGTCCACGACTGCACAGGCGGCAGAAAAAGACGAGCTTGCCTCAGCCCAGCGTCAGCTGGATCAGGTCCAGGCCTCGCTTGAACGTGCCCGCGTAGCGGCGGCCCAGGCCGATCCTGCTGAGCAGGGGCGTTTCTTTTTTGACTACCGTCAGGCCATATCCGATTTAAACACCATTCGTGCCGGTATTGACCGCTATCTGGAGCCATCCCGGTCCCAACCCCGGGCTTCATCTGTCAGCGGCAATTATCGTCGGGAGCGTCCCTGA
38		Hypothetical protein	ICE related protein	TGA	DUF3262	Yes	243	ATGGGCATGACCTCCGCGCAATCCACAGCTTTTAAAGCTGCCTCCGGCAATGTCGAGGTCAGCATTCTGCACCTGGTCTGCATCGGTGTGTTGCTGGCCTTTCTGTTTTTGTGGGCCGCATGGGCACTGTCCGATGTGTGGACCGGCTGGAGTAACGAGAAAGTTCGGAATGCTGCGCTGGGGCGCTTTGCTATCCGGGCCGTGCTCCTGCTGGTTGTGAGTATCTGGATGTTTGCCAGTTGA
39	ssb	Hypothetical protein	ICE related/signal peptide N-terminal, 2 transmembrane domains/single stranded binding protein	TGA	DUF2976		387	ATGTATCACTTTGCGTCTGTTGCCACCCGCGTGCGTCGTGGTATTGACCGCGTTATTAACCGTACGTTCACGCTGGCGCTTCTGGTCTGGCTGACCTGTAAACCCGCATTTGCTGACCTGCCAACGGTTGAAGCGCCAACCTCTAATGGCGGATCTGGTCTGATGGGACAGATCAAAGGCTATCTGCAGGATGGTGTCGTTATTGGCGGACTGGTGGTGGCGGCCATTGCGTTCATTAATGTGGCGATTGCTGCAGTCCATACCTTTACCGAGGTCCGGAATGAGAAGTCAACCTGGACGAAGTTTGGCTCCATCATCGTGGTGGGTGTGGTGTTACTGGTTGCCGTTATCTGGCTGCTGGGCAAGTCCGCCGACATTATTCTCTGA
40		Hypothetical protein	ICE retaed protein/ 2 transmembrane domains	TGA	DUF3487		357	ATGCAGACCATTCGCTTTTTACCTGACCGTCTGAACAGTGAACCGGTGGTGTTTCGCGGATTCACTACACCGGAGATGGGGCTTGCTGCCCTGGCCGGTTTGGGCGTGGGTCTGCTCCTGTCTCTGCCATTTATTCCTCTTGCCGGCTGGGTCATTATCCCGACCGGCATGTTACTGGCGCCGTTACTGGTTATCGGTTTCGGTGGCCGGTGGCTGAGCCGCATTAAACGCGGCAAGCCGGAAAACTATATCTGGCAGCGGCTGGAGGCGTTCAAACGTCGTCACAGCCTGGGTAACCCGACACTGATCGTTGATGCCCGGGGATGGTCTCTGAAACGAACCGGGAGAGAAAAATGA
41		Hypothetical protein	Membrane lipoprotein	TAA	DUF2859		660	ATGAGCCGTTTTCGTCATGCGGTCAAAGACCGGGATCAGCATATTCTGACACTGCGTATTGCCTGCGGTGTGCTGGCCTTTTTCCTGTTAATCACCTGCGCCGGCTGGATGCTGGCCCCAAACAAACTGACTGTCCATAACCCACCTGATTTACGTACTGGCAGTACCCGACCCTGGTGGGAAGTACCGGCGTCATCGGTCTATTCCTTTGCCTTCTATATTTTCCAGCAGCTCAACGCCTGGCCGAAAAATGGTGAAGTGGATTATCCGGCAAAAATTCATGCGTTGTCAGCCTATCTGACCCCGGGTTGCCAGGACTATCTGAATACCGAGGCCCGGAAAAGAAGCAACGCTGGCGAACTGACTGACCGTGTTCGTGTGGTGTATGAAATTCCCGGT…
42		Hypothetical protein	Conjugal transfer protein/ N-terminal signal domain	TAA	DUF3438	Yes	936	ATGAAGATCCGTAATGATACCCGCGCCGGGTTGATGGCGCTGTCACTGTCATTGTTGCTGTTGCCGCTGGTCTCTCTGATCAGCGAGCCGGCCAGGGCTGATGAATTTATGAAATGGGAGCGTATCCCGTTGCAAATCCCGCTGCAGGTGGGGCTGGAACGGGTGGTATTTGTGGATAAAAACGTCCGGGTGGGTTTTCCTCCGGCACTCAACGGTAAGCTGCGTGTGCAGAGCACCGGTGGAGCTGTCTACCTGAAAGCCGACAGCGCTTTTCCTCAGACGCGGGTGCAGTTGCAGGATGTGGAAAGTGGCGAGGTTATTCTTCTCGATGTCACCGCCGGTGAAAAAGGCCCTTCCGAGCCCGTTCGTCTGGTCTACAGCGGCGAGGTGAACACGGTA…
43		Hypothetical protein	Conjugation protein/ N-terminal signal domain	TGA	UsoI & TrbI superfamily	Yes	1506	ATGCAGATTAAGTCCAATGCCATGGTGAAATTTATTGTTCCCGCAGTAGTGGTGGCGGGCCTGGCTGTGGGTCTGAAAAGCTGTAAAGGAGAGCGACCACCAGAGAATTCATCGGGTGATGTGACGACAGTACTGAAAAATCTCTCACAGGATGAGCTTAAGGCGCTCGGAGTGGAAGGTGATACGCCGGAAGATACTCTGCGCACACTGATAGGCCGACTGAACGACGTTCGCGATCGCCAGAAAACACTGGATAAACAGAATGCCGATTTGCTGAAAGAGAATGAGCAACTGCGTAAGCGCGGCACTAATGTATCCGGGCAGGTTGACGAGGCTGTGCAGGGGTTGCGTAAAGAGTATGACAAACGCCAGCAGCAACTGCAGAACGAACAGACCAGC…
44		Hypothetical protein	Conjugal transfer lipoprotein/ 1 transmembrane domain	TGA	conj_TIGR03751 superfamily	Yes	837	ATGAATCAGAATGTCACACAGGGTTTTACCCTGACCTGGCTGTTTCGCGGACAGGGTGAATGGGGGATCCAGTTCACCAGCGGTCATTTTGACACCATGGAGGAAGCAAAACAGGTGATGAGTCTGGCGCCGTTCGCTCAGTTGCTCTGGGTGGATGCGAGTCTGATGCTGGATCTGAGTGCCGGATACAAGATGATTCCGGTTGAGAACGACACGTTTATTGCCGGTCCACTGGTGAAAGAGTCTGATGGTATCCGGGAGTCACTGTTTCAGACAACAGACGTTCTTTTCTGCCGCCCTGAATATGCCTCCTTTGAGCTGATTTCATGTAAGACGACCCGGCTGGGCCTGCAGGGCGACGTGGTCGTATCCACCGTTGTGCCGGAGGAAAAGAACGCG…
45		Pilus protein	F pilus assembly Type-IV secretion system for plasmid transfer/ATPase	TGA	TraC_f_4	Yes	2865	ATGTTCTCTCTTTTCGGTCGTAAAAATGTAGTGAAACCAGATGGCACATTAGGACAACCAGAGGGGGAGGTCTCTCCTCTGGTTATTCATGGCCGGGAACCATTAATGCGGCCCGGACGGATGAGCAGACAGGATGAGGCGAAAATTTATCATGCCAGTCCGTCCATCATTGATTATCTGCCGTGGGTGGAATTCCTGGATGAAGAGGAGTGTCTTCTGCTTGAGGACGGTATCTCCGTCGGCGCCGTTTATGATGTGACGCCGGTGGCCACGGAGGGGCGCACAAATGATCGTCTGGAGCAGATCCGAGATACGGTGGAAGATGCCCTGCAGGACAGCTTTGATGAATATGATGAGAATCCCTGGGTGGTGCAGTTCTTCTGCCAGGATGAAGATGAT…
46		Hypothetical protein	Acetyltransferase	TGA	No putative homology	Yes	387	ATGATGACGTTGAAGTTTCCGGTACCCTGTGTCTGCGGTAATGACAGCCCGGATAACACTGTTTTCACCCTGCCACCGCAGGGTGAACCCGGGATGTCTGTGGTGACGCAGGCTAATCTGCAACGTCTGAGCGAACACATCCGACAGCGACTGAATGGCCCGGTGACCGTTACCTGTCACCCTCACCGGGTAGGCCTGAGCAGCTGTGTGGCGGTTACGGTGGAGGGCAGACTCCGCAGAGCGGTTAATATTCTTATCACCGTTAGTGGGCAGGGAAGCTGGCCAGCAGAGGAGGAGTATGAACATCCCCGCTGGTATATTACGGTGACGGACGCGGCGGATATGGTTTACCTAGTGCTATGGCTCAACAGCTTAATTGTCCATTGA
47		Hypothetical protein	Unknown	TAA	No putative homology	Yes	489	ATGATTGACGACACGAATAGCAGTGATGACCTGAACGGCTGGCTCTGGAATGCTGTTAAAAACAGAAGCCAGCTTTTAACGCCTGTAGGGTTAACTGAAGAACCCGCGAAAAAACTTCTTCTCGTCCATTATTCAGTAAAAGAAGGTATCCGACCCGACTTCACAAGCACTCGTTACCACTGGACAACACACATATCTAACCGACATCTGAACACGGCGAATAGCACAGGTAATGCGTTGTGGTATACGGACCTATTTTTCCTCAAATTGTGGCTTCCGGCAGAATGGGACGATTTGGACATTTTTAACGGCGAACATTTCCCGCCGATCAGGGCAGGAAGAACAAAAAATGGTTCGGAAATTGCGCTGGATTTCACCAGGGGATGGCTTGGTGAACAT…
48		Hypothetical protein	Membrane protein/ N-terminal signal domain	TGA	N-terminal signal domain	Yes	96	ATGATTAACCTGTTAATCATCGTTCTGCGGGCGGTAGCGGCACTTGCAAATGCGCTGATTGCCGTCCTGGAATTGATCCGCCAGTTCATCGATTGA
49		Hypothetical protein	ICE related protein	TGA	conj_TIGR03757	Yes	402	ATGAAGTTACGTAATTTTATCCTTCTGCCGGCATTGTTGCCGGTATCCGTTCTGGCCAGCACGGTGGTATATACCGACAGCCAGCACTTGCCTGAAAATCTTTCCCCGGATGTCGTGGTTGTGTTGTTGGATGAACCTGAACGCCTGCAGGCGAAAGTGTTTGGCCAGCTTCCGGCTGACCCGGAGCTGGCAGCAATGCAGGCCAGGCAGGTGATGTCCTCCCCTCAGTGGCAACAAAAGCAGCAGCAACTGGTCACGGCATATCGCCAGGTAGTGCATGCCCGGGAACTCGGTATCCGCAAGGTGCCCGCTGTCGTTTTTGACGACCGGGATGTGGTTTATGGCACAACTGATGTAGCGCGGGCTCAGGCACTACGGCTGCAGGCAGGAGGTGGTCAG…
50	traU	Hypothetical protein	ICE related protein	TGA - Valine start	conj_TIGR03756	Yes	993	GTGAATCAGCCCCCTTCCCGACTCAGAAAAACGTTCTGCTCTGCCACTGTCGCCACCGTTCTGGCCACAGCGTCAATACCTGCAGCGTTTGCTGCGCTGAATACGGCACAGATAGTGGCCAGCGCAGTGACGCAGGACTGCATTAGTTGGAGGGTAAGCGGTATCTGTTACTGGCTGTTCTGTACTGCATTCGGCTGTACCGTAAAAACCTCTGTAAAGGTCACCCATTTTATCCCGGAAGCAGTGGTTTCGACCTACGTTGCGCCCGGTGGAAATCCCTGGACAGAGATGGCTTTTGTCAGCCAGACGGCGGGCGGGCTGGAAAATGTCGTTACTGGCGCTTTGTCAGGGGTGACAGCCGGTGGTGCCAACCCGGCAGATATGAAGAACCCGGGGCAG…
51		Hypothetical protein	ICE related protein	TAA	conj_TIGR03755	Yes	1434	ATGAACATCGATACATTTAAATCAGCAACCGGCGCAGTGCTACTGCTTGCCGGAACTGTGGGTACCCTATTGCCTGTCCGGGCTGAAATTTCGCTACCGCAGGTTAATGACAGCGCTTTTGGCTACGGCAAATCCGTTGACGGCGCGGTATCCGATAAATTGTTTTATACCCTGGGCGGTGGGTCGGTGATATCGCAGCCGGCGACGCGCAGCAATATGAAAAAAATGGGTCTGGATGTGGGGTGGAGCAGTGACCTGATGTGCGGCAACTTTGACCTCAAAACCACAATTGGCAACCAGTTAAACGGCGTAACCGATGGTTTTAAAAACCTGATGGGTGACGTTATTCAGGGTGCAACTGGCGCGGTGGCCAGCCTGCCAGCAATGCTTATTCAGCGG…
52		Hypothetical protein	Unknown	TGA	No putative homology	Yes	354	ATGAAAAACAGTCACCGCGACCAGCTGCGTAAAACAGGAAAAGGGTTAAAAGTTGGGACGCTTTATCTGCTGGTTCTGGCATTGATAATGGTCCTGGGATTCTGGCTGGCCGATACGGGAATGCGTCATCCGGAGAGCGTGGCATCCCTGAAGCGATGGATGCACGCAACGCGCTACGGCTGGCTGGCGTGGCGGCTGGTTATCTACTGCACCGTCGGGTGGGGACTGTGGAAAATCTGGCATGCACCGGGCTTTCGGCAGGAATATCGTCGTCCACTGCTGCGCATCGCCGGCGCCAGCACATTATTCTTTCTGGTCTGCGAGTACTCCATTTTTTCCGGCGTGGGAGGCTGA
53	traG	Hypothetical protein	Conjugal transfer protein TraG - Type 4 coupling protein	TGA	TraG superfamily	Yes	1542	ATGACAACGAACAGCTATCTGGAGTATTTCCTGACCCTGCTGGGCTGGCTGGTCAATAATGGCCTCTGGGACGTCCTTGTCAGTACCGGACTGTTTGCGCTGCCAATGGCCTTTAAGGTCGTGGGTATCTGGCTGAAGGTTCGCGAAGAAGGGGAAGATGAAGGTAACAAGGGTATGCTGTCGCTACCCCGTATCGAGAATGCGCTTTATGGTGCGTTCTTCGTGATGATTGCCTGTTGCGTTCCGCTGATTCAGGTGAGCCTGACTACGTTGGAGTTTGATAAAACCCGAGCGAAAACGTGTGGAACCTGGACACCAAAAGCGCCTGATGAAAGTGGTTACAATAACATTATCTCCAGTATGGACGGCGAAAGCGCGGCTGCGCCGGTCTGGTGGGTG…
54		Hypothetical protein	Unknown	TAA	No putative homology	Yes	180	ATGAATATTTTCATGAAAAAGCTACTGAATGCGGTGCTACCTGACCCTCAACCAGACAATCACGCTGACGACAGATCTTTACTGACAAGTTTCAACGATGATGAAGCGGAAGAAACGCCGGCATTGTTTGATACACGCCCTTACTTAGATTTTGAGCAATGGCATAACGATAACAACTAA
55		Hypothetical protein	Unkown	TAA	No putative homology		558	ATGTTCAGGAAGAAAGTATTGGTTGTTTGTATTGTCTCTATGTTTATAACAGCATGTTCCATGGATGAGTTATCTTCAGTAAATAAGAAAATCAGTGATTTTGGATCGTCAATAGCAGGAAATCAGTCATCGCAGAATGAATCAGGCATGCCTAAGTTAGCACCTAAAGTTGAAGCCAGTCAGGATTCCACATCAAAAGATTTATCTATTCCAGTTGATGTCGATACTGCCGCTGCTCGTTTGCGCCGTTATTATAAATTTATGACGACAGATGAGTTAAATAGTATTAAAAATAGAGAAAGTACTTCGGCCCGTTTGGCTGCTGCTGCGATTGAGGAACAAAGGCCTGAATGGTCGGCATCGGCAGGAAGTTATTATAAAATGGGGCGAAACTGGGGG…
56		Unknown annotation (ykhgJ)	Putative zinc- or iron-chelating domain	TAA	Zinc/iron chelating domain		702	ATGAAATCTTTTCATGATTGGTTTTATTCATCATGTTACAATTCATTTAAAGTTAAAAGCAAGAGACAAGTTATTTTAACTATGGAGAGTTGGCATAAATGTTCTGAGGGGGTGGCGGATAAAATTAAAAACGAAAAAGGGATAAGTTCTATATGCCATAAAGGATGCTCGCGTTGCTGTTCTTTACATGTTTCCTTAATTACGCCGGATGTGTTTTTTATAGCTGAGAATTTAACAAAGAATTTGAGTGAGTCAAAGTTGTTTTTCATTATAAAAAGGCTAAAACTTCGAGCTGATAAGGTTGAGGAATATATTGATGATAGCTATAGAATGGAGTGTGTTTTTCTCGGGAAAAGTTCTGGGCAATGTGTTATCTATAATTACCGTCCGGAAGCGTGC…
57	xerC	xerC	Tyrosine recombinase	TGA	N-terminal phage integrase & integrase 1	Yes	903	ATGTCCAAATTCAGCAAGCAACTCGAAAAACAGCTTGTCACGCTTGCCCGTAAGGGGCAGGGCAGTTTTAAAACTGTAGCTGATCGTTCCAGAATTGCAGAACGGTTCTCTGAACGTCTGGCAAAGTTAAATATTCAAATTCGGGATGTAAAACACATAAAAACAGTGCATATCCAAAAATATATTCATAGTCGACAGAATGAAAATATATCAAGCCGTACGCTGCAAAATGAAATGGCGGCTGTACGTACAATCATGTCTGTCGCCGGGAGGAATAAACTGGCTGATCCGCAGCATGAAATGTTGAGTAACAAAGCGCTGGGGATTTCTGGTGCAAGCCGGGATGGTACTAAAAAGGCAATATCTGACGACACGCTTCGTGAGGTAATTAATTATGCA…
58		Hypothetical protein	Unknown	TGA	No putative homology	Yes	588	ATGAATGTTTATAAGTTAGAGCATCAGTATTCCCGCTCGCATAAGTTTTATGGTGTGCGTACAACGTTGACATTTCACGAACTGAATGTCCTGTGCGCATATCTGCAATTGTTACATTTTGAACTTCCCCGTATTGATGGCGCAGAAGATACCATCGCAGAGGATAATGGAGAGAAATTACTTAAAACCATCTTTAATGCTGAGTCTGTTTATGAAGAGGAAAAATATTCACAAACACTGGATTTTCATGATAACTGGAATGAATACTGTGGTGGCCGTTTGGGTGAATATATGCATGAGATTATTCAGGTTGCCAGACCAGATGCGTACAAAAAATTGCTGCAAAATATGATAGCTGAATGTCGGGATGCGATCAGTCGATATCGCGAAGGAAAGTTC…
59		Hypothetical protein	Unknown	TAA	No putative homology	Yes	339	ATGTCCGAATCATCCGGTTTAGCACTTCCCCTCATTGTTCACTGGCCTTATCGCTTAAAAACGGTCATTCAGCGAATAATCCGGGGCAGACGGTTACCCCATGACAGTAAGTGGTTTACCAATGTGTCCGGTAATTTTGCTGTTCGCGCTCATGTCGCGTCGACAGAGAAGGGGCTGCGGGTATGGCTCACACTACGCAGAGGCTGGCACAGCGGTGAATATGTTTATTCTCGTTTAGCTGTCCCGGTTCCTGAAAATGCCAGATGGCGTAAAGCTTACCGACTTGCGTGCCGGCAGGCCGAGCATCTTGCTCACTTTCGTTATCGCTTCCAGCCATAA
60		Hypothetical protein	Unknown	TAA	No putative homology	Yes	1005	ATGACTGAACATTTCTTACCAGCAGGCCACCCTGTTGTTTACACTATCGAGCAGCGGAGTACCGTTCCGGTCGAGACCTGGAACAAATTTACCTCAGCGATTATCGATATATACCACTGCCTGCCATGCTGCATGCGGCCGGTGAATCCGCGCCGGAACAATGAGCAAACCGGTGCTTTCTCACTTTTCCATCCCGACAGTAGTCCAAAAGCTGACGAGCTGGTCTTCAGCGGTAAAACGGGCGAAGGTTACAGGCATCGTATCATTACCATATCGCGTGAGCGTACCCGGGATGTCCTGAGCGTGGATGAGATTGAAACAGAGCATCAGATGTCGGTAGATTTGTTTACCCGCATGGTGATGCTGGCGCTTCATAATATCTGCGGTGCGCATTTTCTT…
61		Hypothetical protein	Unknown	TGA	No putative homology	Yes	618	ATGCTGCGTTTTCACGGAAAAGACCTGAAAGCTGTTTTGACCGAGTCCTTAAGTAACGACAGGCCTGTGGTACTCACCTGTGACGTAACCGTGTCTTTGTCCGTTCAGGATGGCGAACGTTTCCGTTCGGCCCCCGGACGTGAAGACCAGTTACGGCACAAGGCATTTGCAGATGGCTGCCATCCCGACAGGGATCAGGGATGGGCTACGCTGACCTCTGTGCTGGTCGACAATGCTGTTTTCACTAAACCTCTCGTCCTGACGGAAGGGCGTATATGGGACATGCTGACGAAGAATCATCAGCTCACTCTGATGCTTTCAGAGAACGATATTGCGGTATACAGCGGCGAAAAGCGTTATGTGCCACTGGCCGATTATCGGGATCTGACGGACAGGCTG…
62	traC	traC-like (Also annotated as ArdC - antirestriction)	DNA primase TraC	TAA	DUF1738	Yes	1056	ATGAAAACTGATAACCGCAAAACCACTGCCACGGTTTGTAAAAAGCCGGCGGCACGCAAAACCTCCTCCTCCGGCAAACGTCGCCAGGCAGGAACGGCCGCGACGCTCACTGGCAGTGGCGATATTTATCGTCTGGTCACTGACCGGATAATTGTCGCGCTGGAAAACGGTATACCCCCCTGGCGACGGCCGTGGCGAAACGCGCAGCAGGGGATAAACACCTTGATGCCGGTCAACTCGCTTACCGGCCGGGACTACAGTGGCGTGAATGTTCTGCTGCTGTGGCTCGCGGCTGAAGAGCGCGGTTTTACCAGCGACCGCTGGCTGACATACAACCAGGCACAGGAGGCCGGAGGTCAGGTCCGCAAGGGCGAAACCGCCACGCTTGCGGTGATATAC…
63		Hypothetical protein	Unknown	TAA	DUF1281	Yes	936	ATGTCTGAATGGTGCCAGAACCGCTTTGAAATTACCGGTAAATCGGTCTGTATCGATGTGTTGTTGCAGTGGATAAACGGTGCAGACACGCCGCGTTATCGCCACGCAATACTGCAGAGTATACAGCTGTTCCTGGCAGGGTGTGCGGGGATACTGAAACCGGTGAGAACTGTCTCGTACATCCCCTTTCAGGGGCTGGTTCGTCATGGTGTCGGGCAGTCAACGGCCGCTAATCTTGCGTTTGAGCAGTGGCTGGAGCTGCTGCAGAAAGACGTGGCGCTGGATACGGAGACTATACGCCGGATTGACCGGCTGTATCACCAGTCCTGCCTGGGGGCGCTGAAGTGGGAAAATATCCCTCAGGCGTCACGGGACATCATGGCTATGCTGATGAAAAGG…
64	int	Integrase	integrase/N6 methylase domain	TAA	N6-DNA methylase domain	Yes	684	ATGGCCGGTTTTATTGACCATGAAAAAGCGTTTATCTCACTTTTTAATCAGACCGCACGATATCATCACCGCCATAAGGTATTCGAAGATTTTGTCAGCTGCAGCGTTATTGCACTGGAAAACCGTCTCTGTTTCAGCGAAAAGCGAGAAGCTAAATATCTTCGAATAATCGGTGGTTATGAAAAGCCGGATGTTGTCCGTATGGCGCAACTGCTGGCTCATGTGGTTAACGGGCTGCAGAATGGGTTCTGTGATTTTCTGGGTAACGTATTTATGCAGCTGGAACTGGGCGATAAGTATCGCGGCCAGTTCTTCACCCCCTGGGATGTGGCCAGAATGATGGCGCAGTTGCAACTGGGGGATGTGAAGGCTATGTTTGATGAAAAGCCTTTCATCACT…
65		Multispecies exported protein	Multispecies exported protein	TAA	DUF305/N-terminal signal peptide		351	ATGAAAATCAAAAACACGCTTTTTGTAATATTAATGCTATCCCTGCCAGCCATTTCCGCTGAACATTCGGACATGAAAATGTCAGATATGCACTCATCGGCATCATCACAGGAATATATGGCTGGCATGAAAGACATGCACGACAAAATGATGGCCGCCGTTAAGGAGTCCGATCCCGATAAGGCCTTTGCAAAAGGTATGATCGCACACCATGAAGGGGCAATCGCAATGGCTGAAACCGAGCTAAAATACGGAAAAGATCCCGAAATGAGAAAACTTGCACAGGACATAATAAAAGCGCAGAAAGGTGAAATCGAGCAGATGAATAAATGGCTTGGCAGTCAAAAATAA
66	silE	Multispecies copper or silver binding protein (silE)	Silver binding protein (Note of possible copper binding)	TGA	N-terminal signal peptide		432	ATGAAAAATATCGTATTAGCATCTTTGCTGGGCTTTGGTTTAATTTCGTCGGCCTGGGCCTCTGAAACCGTGAATATCCATGAGCGCGTCAACAATGCACAGGCTCCTGCTCACCAGATGCAGTCTGCTGCGACTCCTGTCGCGATCCAGGGGACTGCTCCCCGTATGACCGGTATGGACCAGCATGAACAGGCCATTATTGCTCATGAAACCATGACGAACGGATCGGCGGATGCACACCAGAAAATGGTGGAAAGTCATCAGAAGATGATGGGAAATAACACGGTATCCACTACCGTCCCGTCAACGTCTTATGCGGCGATGAATGAGCATGAAAGAGCAGCGGTTGCCCATGAATTCATGAATAACGGGCAGTCCGGCCCACATCAGGCTATGGCC…
67	silS	silS	Two componant histidine kinase sensor	TGA	HAMP HisKA HATPase C		1476	ATGCATAGCAAACCTTCCAGGCGCCCTTTCTCACTCGCCCTGCGGCTGACCTTTTTTATCAGCCTGTCCACGATACTGGCTTTTATCGCCTTCACCTGGTTTATGCTGCATTCTGTTGAAAATCATTTTGCCGAGCAGGATGTCAGCGATCTTCAACAAATCAGCACCACACTGAACCGTATACTGCAGTCCCCGGTGGATCCGGATGATAAAAAAATAAGCAAAATAAAGGAATCAATTGCCAGCTACCGCAACGTTGCCCTTTTGCTCCTCAATCCCAGGGGGGAAGTGCTCTTTAGTTCAGCGCAGGGGGCGGCACTACGTCCGGCCGTAAATTCAGCAGATTTTAGCGAGCACAGCCGCACACGGGATGTCTTTCTCTGGACGGTGGAGGATCCT…
68	silR	silR (Multispecies DNA binding response regulator)	Copper-sensing two-component system response regulator	TAG	(REC) N-terminal response regulator receiver domain & (HTH) C-terminal transcriptional regulatory domain		681	ATGAAAATATTGATCGTCGAAGACGAAATTAAAACAGGTGAATATCTCAGCAAAGGGCTTACAGAGGCAGGGTTCGTAGTGGATCACGCTGATAATGGTCTTACCGGATATCATCTCGCCATGACAGCCGAGTATGATTTAATCATTCTGGACATCATGCTGCCTGATGTGAACGGCTGGGATATCATCCGCATGCTGCGCACTGCCGGAAAGGGTATGCCGGTCTTACTGCTGACGGCCCTCGGCACGATCGAACACAGGGTCAAAGGACTGGAACTGGGTGCGGACGATTATCTGGTTAAACCCTTTGCGTTTGCCGAACTGCTCGCCCGGGTGAGAACCCTTCTGAGGCGGGGAAACACGATGATCACGGAAAGCCAGTTTAAGGTGGCTGATCTT…
69	silC	silC prescursor	Copper/silver efflux system	TAA	N-terminal signal 2 outer memberane efflux protein		1386	ATGTTCAAATTAAAATTACTCAGCATTAGCACGATATTCATCCTGGCCGGTTGTGTCTCTCTGGCACCTGAATATCAGCGCCCGGCAGCACCGGTACCCCAGCAGTTTTCACTGTCCCGAAACAGCCTGACGCCAGCAGTGAATGGTTATCAGGATACGGGCTGGCGTAACTTTTTTGTCGATCCCCAGGTTACACGGCTGATTACTGAAGCCCTGAATAATAACCGTGATTTGAGAATGGCTGCCCTGAAGGTTGAAGAGGCCCGGGCCCAGTTCAACGTCACGGATGCAGATCGTTATCCCCAGCTGAATGCCTCATCCGGGATCACATACAGCGGTGGCCTGAAAGGCGACAAGCCGACCACACAGGAGTACGACGCGGGTCTGGAACTCAGCTAT…
70	silF	silF	Cation efflux system protein silF precursor	TGA	N-terminal signal peptide & copper binding periplasmic protein		354	ATGCGTAATTCACTTAAAGCCGTTTTATTTGGTGCCTTCTCTGTCATGTTTTCTGCCGGTCTTCATGCTGAAACACATCAGCATGGCGATATGAATACTGCCAGTGATGCTTCGGTACAGCAAGTTATCAAGGGCACCGGTGTCGTTAAAGACATTGATATGAATACTAAGAAAATCACCATTTCGCATGAAGCAATTCCAGCGGTGGGCTGGCCTGCAATGACCATGCGCTTTACTTTTGTTAATGCAGACGATGCTATTAATGCCCTGAAAACAGGCAACCATGTCGATTTCTCGTTTATTCAGCAGGGCAATATCTCCTTACTCAAAAGCATTAACGTGACGCAATCCTGA
71	silB	silB	Cation efflux system protein silB precursor - substrate binding protein	TGA	N-terminal signal peptide & barrel sandwich domain of silB		1293	ATGGCTTCTTTAAAGATAAAATATGCTGCAATAATTATCAGCAGCCTCATAGCAGGAGGGCTGATATCGGTTACTGCCTGGCAGTTTGTAAACTCATCACATAAAACAGTACAAACAGAACAAAAGGCACCGGAGAAAAAGGTACTTTTCTGGTATGACCCAATGAAACCGGATACCAAATTTGATAAACCCGGAAAATCTCCCTTTATGGATATGGACCTGGTGCCTAAATATGCTGATGAAAGCGACGAGAAAAGCAATGGCGGGATCCGTATTGACCCAACGCAGGTTCAGAACCTGGGATTAAAAACGCAAAAAGTCACGCGCGGAATGCTGAATTATTCTCAGACGATCCCGGCGAATGTCAGTTACAACGAGTATCAGTTTGTCATTGTGCAG…
72	silA	Multispecies cation transporter silA	Cation efflux system protein - multi-heavy metal efflux pump	TGA	12 transmembrane domains		3147	ATGATTGAATGGATTATCCGGCGCTCTGTCGCCAACCGTTTCCTGGTCATGATGGGGGCTCTGTTTCTCAGCATCTGGGGCACATGGACGATTATTAACACGCCGGTCGATGCCTTGCCTGACCTGTCAGATGTGCAGGTCATTATCAAAACCAGCTATCCCGGCCAGGCCCCGCAGATTGTAGAAAACCAGGTCACCTATCCACTTACCACCACCATGCTGTCCGTGCCTGGCGCAAAAACCGTACGTGGTTTTTCACAGTTCGGGGATTCGTATGTGTATGTCATTTTTGAAGACGGCACCGATCTGTACTGGGCGCGCTCTCGCGTGCTGGAGTATCTGAATCAGGTTCAGGGAAAACTGCCTGCCGGTGTGAGTTCTGAAATCGGTCCTGATGCC…
73		Hypothetical protein	Unknown - Possible metal binding protein	TAG	N-terminal signal domain - metal binding domain (tentative - DUF411)		441	ATGAAAAAAGTGGTTCTAATGGCGCTGGCTCTCGGCCTTTCACTACCCGCGATGGCGAGTGAAAAAGTGATTGATATGTACAAATCTGAAAACTGTGGCTGTTGTTCCCTGTGGGGCAAAGCGATGGAAAAAGACGGGTTTGAAGTACGAACTCACGTCATGAATGATCAGGCGCTGTCAGCCCTGAAAGAAAAGCATGCTATTCCTGCAGGACTACGAAGTTGTCATACCGCGGTTGCCGGTAATTTGATCATTGAAGGCCATGTGCCTGCGGCAACGATACATAAGGCAATGCAGTCTGGTTCGGGTATATACGGTCTCGCCACCCCCGGTATGCCAGCAGGAAGTCCTGGAATGGAGATGGGAGCCCGAAAAGAGGCTTACGATGTTATCGCATTC…
74	silP	Copper translocating ATPase	Silver/copper exporting ATPase	TAA	8 transmembrane domains, N termnial YHS, E1 E21 ATPase, Hydrolase		2448	GTGAAAAATGACAATGCAGTGCAACACAACAACCAGACTGCTTCTGAGCAGACATTATCCCCGGACGAGGGCCACGTATTGCATAAGGTGAGAGATCCCGTGTGCGGGATGGCCATCCTGCCCGACAGGGCGCACAGCAGCATTCGATACCAGGACCATCAACTTTATTTCTGCTCCGCCAGCTGTGAGAGTAAATTTAAAGCCCATCCCGATCGTTATCTTACCGAAGATGCCAGTGAACATTCCCATCACCATCACCACGATCATCACGAAGTCAGCCCTGATCAGATAAAACAGCCTCACCACCAGGCGGAAAAAGAGAATTCTGAAGGTGTGTGGACATGTCCGATGCACCCGGAGATACGCCGCAGTGGTCCCGGAAGCTGTCCTGTCTGTGGA…
75		Hypothetical protein	Unknown	TAA	N-terminal signal domain, 1 transmembrane domain & DUF2933,		189	ATGAAAAGTACCACCTATGCGCTTATTGCTGTCGCCGCGATCGCGGCTTTTGCCCTCCTGCGCGAACACTGGTCACATGTGGCAGGTTACTGGCCATATCTGTTATTGCTGGTCTGCCCGCTAATGCATCTTTTCCACGGGCATGGAGATCACCAACATCACGATGGTGGGAACGATAAAAAAAATTAA
76	pcoG	Multispecies copper resistance protein	Silver binding protein (Note of possible copper binding)	TAA	N-terminal signal domain		804	ATGACACGTTTCCTGAAAACCCCTAGCATACGCCGCAGTGTTCATGCTAACGGCGAATTCCAGCAAATGTATTCTACCGATATCGTAAAAGAAAATGCTTACCTTTCAGCCTCCCGCTCGGGGCTGGAATCGAACGAGATCGCTACCCTTCAGCGCTCTTTGCCTTCCCGGTTTAATCTTCGGCATTTGAAAAAAAATGAATCATTAAAACTCGTACTGCAAAAGAAAGCGGGAAAATCACGTGTAGTGGCCTATAAATTTACGTCCGGTTCATTTAATTACACGGCGTATCGTATATCCGACAAAAAATTCTATAACCTTTCCGATACTTCCGGGAAAGGCAGTCTCGATTATCCGTTACCGGCCACAGCAAGACTCAGTTCACCTTTCAATCCTGCA…
77	pcoE	pcoE	Twin-arginine translocation pathway signal:copper-resistance protein CopA	TGA			450	ATGAATATATTAATTACGACCACTGCGTTTACAGCTTTATTTTGTGGGGCAGCTTTTGCTCAGCCCAGTGATATTTCCCATGAAGCACATCGATTCGTGAATAATGCCTCAGCCGTCAGTCATGTGAATTCATCGACGCATGAAAACTTGCCGGACAGGGTTAATAAAAACAACACGCCCTCATTCTCTGAAATGAATGAACATGAAAGGGCCATTGTTGCTCATTCATTTATGAACAACAGCGCGTCCTATGCACATCAGAAAATGATTGAGGAACATAAAAAAATGCTGTCCGGCAGTGATGCAAATTCAAAGACCTCATCTTCTTCTTTTAACGAACTGAATGTCGGCGAGAAAGCCGCCCTCGTGCATGAGCAGGTCAATAATGCCGGTGCGGAA…
78	pcoA	pcoA	Copper-resistance protein PcoA	TAA	Multi copper oxidase (x3) N-terminal signal peptide (CuRO_1_2_&3)		1818	ATGCTGTTGAAAACGTCTCGACGAACTTTCCTGAAGGGGTTAACCCTCTCTGGCGTAGCCGGAAGTCTTGGCGTATGGAGTTTCAATGCGCGTTCCAGTCTGAGCCTGCCAGTTGCCGCATCCCTGCAGGGTACTCAGTTTGACCTGACCATTGGTGAAACGGCAGTCAATATTACGGGCAGTGAGCGTCAGGCCAAAACAATCAATGGAGGCCTGCCGGGGCCCGTTCTTCGCTGGAAAGAAGGTGACACCATTACCCTGAAGGTCAAAAACCGTCTTAATGAACAGACGTCCATTCACTGGCACGGCATTATTCTTCCGGCCAATATGGATGGTGTTCCGGGGCTGAGTTTTATGGGTATCGAACCTGATGATACCTACGTTTACACCTTTAAGGTT…
79	pcoB	pcoB	Copper resistance protein PcoB - Cu(II) binding protein	TAA	CopB domain, N terminal signal domain		897	ATGCGAATGAAGAGAAGTTTTAAGGCCATACCTGTTCTGGTCGCCGGTTTGTTTACCTCACCGCTTTCGATTGCGGCGGGCTCCGTCTCTGCAGATCCCCACGCCGGGCATGACATGTCTTCCATGCAGATGCCAGCAGATGAGAATTTCACTGAGATGACGTCCATGGAGCCCATTGTAACTGAGAGCAGAACGCCAATTCCGCCTGTTACCGATGCCGACCGGAAGGCTGCATTCGGCAATTTACAGGGGCATGCGATTCACGACAGTGCAATTAATTATCTGGTTCTGCTGGATCAGCTGGAATGGCAACGGTCGGATAACACAAACAATTTCAGCTGGAGTGTTAACAGCTGGATTGGAGGCGACACAGACCGGCTTTGGCTAAAGAGTGAAGGC…
80	pcoC	pcoC	Multispecies metallochaperone	TAA	N-terminal signal peptide, CopC domain		381	ATGTCGATTTTAAATAAAGCCATTATTACAGGTGGCCTGGTTATGGGCGTCGCTTTTTCTGCCATGGCCCATCCGGAATTAAAAAGCTCTGTGCCACAGGCAGATTCAGCCGTAGCGGCCCCGGAAAAGATTCAGCTCAATTTCTCGGAAAATCTGACCGTGAAATTCTCAGGTGCAAAATTAACGATGACGGGTATGAAAGGCATGTCATCACATTCTCCGATGCCGGTCGCGGCAAAAGTGGCACCAGGCGCTGACCCTAAATCGATGGTTATTATTCCGCGAGAGCCTTTACCCGCTGGCACTTATCGTGTTGACTGGCGCGCGGTTTCTTCAGATACGCACCCTATTACCGGTAATTACACCTTTACAGTGAAGTAA
81	pcoD	pcoD	Copper resistance protein PcoD	TAG	C-terminal CopD domain		930	ATGAACGACCTGATTATGATTGTTATTCGTTTTCTTCTTTATCTTGATTTGATGGTAATATTTGGTTTGCCATTTTTTCAGATATACGGAATAAGCGGTGTCAGACATGAAACCTATAACCTGACTAATTTCAGGTCGTTTATAACCTTTGCTGTTGTTACAGGCATCATTCTTACTGGCATTAATATGCTCCTGGTATCTAATGCCATGAGCGGAGTAACTGATCTCAGAGAATTATCCATCCATATAATCGAGATGGTGATAGAAGAAACTGATGTAGGTATTAGCTGGATTGTCAGGCTCTGTGCTCTGTTTACCACACTCGGTGCTTTGTTCCTTTACACTAATAAGAGAGTATTGTCCTGCCTGCTGATGACGATGAGTGGGGGCGTGGCGCTG…
82	pcoR	DNA-binding response regulator	Transcriptional activator CopR	TGA	REC superfamily, HTH superfamily		681	ATGCAGCGTATTTTAATCGTTGAAGACGAACAAAAAACAGGTCGTTACCTGCAGCAGGGACTGGTTGAGGAAGGCTATCAGGCCGATCTCTTTAATAATGGCCGCGATGGTCTCGGGGCCGCGTCGAAGGGACAGTATGATTTGATAATACTGGACGTAATGCTGCCTTTCCTCGACGGGTGGCAAATCATCAGCGCACTGAGGGAGACCGGGCACGAAGAACCGGTCCTGTTTTTAACCGCAAAGGACAACGTGCGGGACAAAGTGAAAGGACTGGAGCTTGGCGCAGATGACTACCTGATTAAGCCCTTCGATTTTACGGAGCTGGTTGCACGTGTAAGAACCCTACTGCGCCGGGCACGCTCGCAGGCCGCAACAGTTTGCACCATCGCCGATATG…
83	pcoS	silS	Two componant heavy metal sensor silS	TAA	HAMP, Histidine kinase domain, HATPase domain (2 transmembrane domains)		1401	GTGAGGTTCAAAATTTCCCTAACCACACGCCTGAGCCTGATTTTTTCTGCGGTGATGCTTACGGTATGGTGGTTATCAAGTTTTATCCTGATTAGCACCCTTAATGGCTATTTCGATAATCAGGACCGCGATTTTCTGACAGGTAAACTTCAGCTCACCGAAGAGTTTCTTAAAACAGAGACGTTCCGGAACAAAACGGATATTAAGTCATTATCAGAAAAAATAAACGATGCGATGGTAGGGCACAATGGTTTATTCATTTCTATAAAAAACATGGAAAATGAAAAAATTGTAGAACTGTTTGCCAAAAATTCTGTTGTTCCAGCGATCCTGCTTAATAAGTCGGGTGATATTCTCGACTATATGATCCAGACGGAAGAAAATAACACCGTGTACCGC…
84	pcoE	pcoE	putative copper-binding protein PcoE precursor	TAA	N-terminal signal domain		435	ATGAAAAAGATCCTTGTATCATTTATTGCCATTATGGCTGTCGCTTCATCCGCCATGGCTGCAGAGACAATAAACATGCATGACCAGGTAAATAATGCCCAGGCACCTGCCCATCAGATGCAGTCAACCTCTGAAAAAAGTGCAGTTCAGGGAGACAGCATGACAATGATGGACATGAGCGATCATGAGCAGGCCGCTATGTCCCATGACATGATGAAAAACGGCAAATCTTCTGCCCACCAGGACATGGCGGAAATGCATAAAAAAATGATGAAAGGCAAATCAGGAGCCACCAACGAAACAGCAAAGTCATTTTCTGAAATGAACGAGCATGAAAAAGCCGCTGTTGTGCACGAGAAGGCGAATAATGGCCAGTCTTCCGTTATTCATCAGCAGCAG…
85	uvrB	DNA helicase	DNA helicase	TGA	AAA-domain, UvrD helicase-like c-terminal domain	Yes	1482	ATGACCTGGAAAACCACACCAGAACAAAATGCCATCGTCGAATGGCGGGGCAATCAGCTTGTGGTCAACGCGTTTGCCGGCACCGGTAAAACAGCCACGTTGGTACAGTTTGCACAGACGAACCCGGACAGTAAAATGCTGTACCTTGCCTATAACAGAGCCATCCGCGACGAAGCTGAGCAAAAGTTTCCCTTCAACGTTGAGTGCAAAACTTCCCATCAACTGGCCTGGTCGCATTTCGGCCGACATTTCAGACACCGGCTGACAGCAAATCTGCGAATTACCGATGTGGCCCGTAAACTGAATACTCGTCACTGGCCGTTGGCTCGCCTCGCGATTACCGGCCTGAATACGTTTCTCTGTAGTGCAGAGCCGGAACCCGGCATTATCCATCTACCA…
86	traI	Relaxase (traI)	Putative helicase - ICE relaxase	TAA	TraI_2, TraI_2_C	Yes	1590	ATGATAAATAAAATCAAAACGTTTTTGTCCGGTACGTCGGCTATCACAGAACCCTCCGGCAAACACCCTGTTTCGGCGCCGACAGGGTATTTCTCTCCGGTTAAGGCTGAAGAACTGACCATCAGCGCATTACGCCAGGAGGCCCTGCAGAAAATCCGGGAAAATAACGCGCTGTCGGGCGAAGTATATCAGCGACTTTATCTGGCTCCTGTGCACCACCTGCTTGAACGGGCCCAGAACGTGCCGGCGGCACCTGATGGCCGGTGGGCTTATACCGGAGGATTTGGTGATTTAAGCCTGCGTTTTACCGCTTATGCTGTCAGGCTTGCCCGGGGGTATATGTTTCCGCCCGGTGCAAAGCCGGAAGAACAGGCTGCGCAGGGTATTATCTGGCAGGCC…
87	xerD	Recombinase XerD	Tyrosine recombinase XerD	TAG	Phage int N terminal & Phage integrase domain	Yes	1011	ATGCGTAATGAAATAACCTGGGATGAACTGCTTGAAGAATACTTTTTTGCTCACCGGCTGAGACCCGCTACCGAATGGAGTTACAACAAGGTTGTCAGAGGGTTCAGGCGTTATTCTGGTGATACCCTGCCTGCGCAAATTACGCACCGTCAGGTACTGGAGTGGCGGCGTTATCTGCTTCAGGAGAAACAACAATCGGCGCAGACATGGAACAACAAAATTGCACATCTGCGGGCGCTGTATAATTACGGGATGGAACATGAGATCCTTCCCCCGGGGAAAAACCCCTTCAATAAAAGCAATGTTCAGCGGGATACCAGGAAGAAAAAAACGCTTACACGGCCGCAACTGATTCGTGTTTATCTGGTCATGCAGCAATTTGAAGAGGCTGAACGAGTA…
						Total "yes" = 48
